# Supplementary material for: Predicting A-to-I RNA Editing by Feature Selection and Random Forest
Source: PLoS One. 2014 Oct 22;9(10):e110607. doi: 10.1371/journal.pone.0110607 (PMC4206426; doi:10.1371/journal.pone.0110607)
Supplement: Information S1 — The complete dataset used in this study, consisting of the training and testing datasets. There were 127 positive and 127 negative samples in the training dataset and 533 positive and 90 negative samples in the testing dataset. (ZIP) [file pone.0110607.s001.zip]

Archive with 2 entries (2 files):
- RNA_Editing.Test.Data.csv
- RNA_Editing.Train.Data.csv
