# Supplementary material for: Predicting A-to-I RNA Editing by Feature Selection and Random Forest
Source: PLoS One. 2014 Oct 22;9(10):e110607. doi: 10.1371/journal.pone.0110607 (PMC4206426; doi:10.1371/journal.pone.0110607)
Supplement: Information S1 — The complete dataset used in this study, consisting of the training and testing datasets. There were 127 positive and 127 negative samples in the training dataset and 533 positive and 90 negative samples in the testing dataset. (ZIP) [file pone.0110607.s001.zip › RNA_Editing.Test.Data.csv]

Class	wt_t_AGRL	wt_nsG	A3let_nG_rat	adA3let_n_rat	wt2adA	wt2adG	wt_nsA	wt_tGreads	G3let_tot_rat	wt_t_MEDMSD	wt_t_AMED	A3let_tot_rat	wt_3TCaA	wt3tA	wtnsas_ratG	wt_naG	wt_3AGaA	wt_treads	wt_naA	ad_3AGaA	wt_3TCsG	ad_nsA	wt_3AGsG	ad_3TCsA	wt_3TCsA	repeat	ad_nsgap	ad_naA	wt_3AGsA	wt_nsgap	adG3let_n_rat	sumadjSNPrat	ad_3TCaA	wt_3AGaG	wt_nagap	wt_naC	ad_nagap	wt_3TCaG	wt_nsT	ad_3AGsA	wt_3AGsgap	ad_nsC	ad_3AGsG	wt_3TCagap	ad_nsG	ad_3AGaG	wt_nsC	ad_3TCaG	wt_3TCsgap
1	38	0	2.004321374	0	0.624912143	5.378255367	0.839664102	11	1	3.7899	7	0.027770064	0	0.11137452	0	0	0	51	0.999286234	0	0	0.832639456	0.873907566	0	0	0	0.166527897	0.748129606	0.12484394	0.159936026	0	0.071	0	0.997506201	0	0	0.24937655	0	0	0	0	0	0	0	0	0	0	0	0
2	45.8636	0	3.869290404	0.072489978	0.550984979	1.647173643	0.927908599	44	1	5.2066	5.9318	0.747399253	0	0.650839269	0	0	0.61941421	145	0.922367394	0.664451838	0	0.999000967	0.199600786	0	0	1	0	0.990099013	0.798403144	0.071377583	2.004321374	0.017	0	0.380497307	0.076863952	0	0	0	0	0	0	0	0	0	0	0.332225919	0	0	0
1	41.25	0.022219753	0.124758044	0	0.687814593	4.15096283	0.966559231	8	0.25	6.139	7.75	0.016947716	0	0.889101982	0.187330663	0.117612474	0	128	0.852690399	0	0	0.957934201	0.49751243	0	0.990099013	0	0.041649312	0.798403144	0.49751243	0.011109876	0	0	0	0.990099013	0.029403118	0	0.199600786	0	0	0	0	0	0	0	0	0	0	0	0
2	36.9286	0.014283673	2.197103064	0.004408671	0.678562284	3.985797405	0.985573471	14	0.928571429	6.2073	7.5714	0.631974721	0	0.679387987	14.28367233	0	0.893803954	265	0.999565423	0.990099013	0	0.960914135	0.066031508	0	0	0	0	0.999583483	0.93387413	0	0	1.877	0	0.090895317	0	0	0	0	0	0	0	0.025970653	0	0	0	0	0	0	0
1	35.5455	0.166527897	0.175370438	0	0.405155748	6.216152668	0.832639456	11	0.818181818	3.5489	7.3636	0.090826521	0	0.181898013	166.5278931	0	0	22	0	0	0	0.999375403	0.873907566	0	0	0	0	0.996677756	0.12484394	0	0	0	0	0.99502486	0	0	0	0	0	0	0	0	0	0	0	0	0	0	0
1	33.75	0.099900097	0	0	0.393148839	6.349412441	0.8991009	12	0.916666667	3.9255	6.9167	0	0	0	99.90009308	0	0	21	0	0	0	0.856531024	0.998751521	0	0	0	0.071377583	0.997506201	0	0	0	0	0	0.996677756	0	0	0	0	0	0	0	0	0	0	0	0	0	0	0
1	44.2	0	2.303196057	0.023468404	0.455161572	5.954456806	0.922367394	10	1	7.3648	10.4	0.133244504	0	0.253292084	0	0	0	26	0.990099013	0	0	0.999333739	0.749063671	0.990099013	0	0	0	0.996677756	0.24968788	0.076863952	0	0.02	0	0.997506201	0	0	0	0	0	0	0	0	0	0	0	0	0	0	0
1	43.875	0.181653038	0.600436459	0.024809399	0.384170115	6.216294289	0.726612151	16	0.875	6.1768	8.8125	0.399733511	0	1.299772024	181.6530304	0	0.199600786	32	0.990099013	0	0	0.999333739	0.713775873	0.990099013	0.990099013	0	0	0.99502486	0.285510331	0.090826519	0	0	0	0.798403144	0	0	0	0	0	0	0	0	0	0	0	0	0	0	0
1	45	0.076863952	1.318104679	0.02801064	0.651405394	1.181602001	0.922367394	5	0.8	5.3889	13.6	0.624804749	0.990099013	1.126916647	76.86394501	0	0.997506201	37	0	0	0	0.999286234	0.235155791	0.990099013	0.99502486	0	0	0.990099013	0.764256299	0	2.004321374	0.019	0	0	0	0	0	0	0	0	0	0	0.990099013	0	0	0	0	0	0
1	42.85	0.105207786	0.69723802	0.026312982	0.412630707	6.098850727	0.789058387	20	0.9	6.2568	10.95	0.347674924	0.990099013	1.215225816	105.2077789	0	0.498753101	45	0	0	0	0.999333739	0.841662288	0	0.99502486	0	0	0.990099013	0.157811671	0.105207786	0	0.019	0	0.498753101	0	0	0	0	0	0.990099013	0	0	0	0	0	0	0	0	0
1	33	0.043459363	0.841396644	0	0.638798118	4.665657997	0.956106007	4	0.75	4.5	5.5	0.1764187	0	0.555972338	43.45936203	0	0.997506201	38	0.998336077	0	0	0.999231339	0.598802388	0	0	0	0	0.99502486	0.399201572	0	0	0	0	0	0	0	0	0	0	0	0	0	0	0	0	0	0	0	0
1	36.3226	0.782268584	0.018475541	0	0.131802812	6.705118656	0.130378097	31	0.258064516	5.2122	9.8387	0.199600798	0	0.60833168	0.939158022	0.831946731	0.24937655	38	0.166389346	0	0	0.922367394	0.99800396	0	0	0	0.076863952	0.99502486	0	0.086918727	0	0	0	0.748129606	0	0	0	0	0	0	0	0	0	0	0	0	0	0	0
1	34.7419	0.209503859	0.034748192	0	0.567457795	5.558031082	0.704694748	31	0.225806452	4.0399	8.7419	0.025313251	0	0.264714479	0.523495853	0.399201572	0	120	0.598802388	0	0	0.856898069	0.665926754	0	0	0	0.14281635	0.990099013	0.22197558	0.085706122	0	0	0	0.990099013	0	0	0	0	0	0	0	0	0	0	0	0	0	0	0
1	37.4865	0.411522627	0.096801561	0	0.218895465	6.627972603	0.587889493	37	0.783783784	5.5661	11.1351	0.166527893	0	0.232965678	0.415218472	0.990099013	0.199600786	49	0	0	0	0.999600172	0.961168766	0	0	0	0	0	0.03844675	0	0	0	0	0.798403144	0	0	0	0	0	0	0	0	0	0	0	0	0	0	0
1	37.1	0.117577896	0.475678415	0	0.303424597	6.398395061	0.705467343	30	0.933333333	5.6234	10.6667	0.235155791	0	0.312272906	117.5778885	0	0.199600786	50	0.990099013	0	0	0.957934201	0.888559759	0	0	0	0	0	0.11106997	0.176366836	0	0	0	0.798403144	0	0	0	0	0	0	0	0	0	0	0	0	0	0	0
1	37.25	0	3.38039216	0	0.614943206	4.318292618	0.856734872	4	1	4.5826	11	0.545330607	0	0.667240143	0	0	0.99800396	54	0.99502486	0	0	0.957934201	0.153787002	0	0	0	0.041649312	0	0.730488241	0.14278914	0	0	0	0	0	0	0	0	0	0	0.115340255	0	0	0	0	0	0	0	0
1	34.25	0.058788948	0.695516352	0	0.622468531	1.629459739	0.940623164	8	0.875	4.6486	7.875	0.121175401	0	0.353084266	58.78894424	0	0.332778692	42	0.999231339	0	0	0.998336077	0.665557384	0	0	0	0	0.932711482	0.332778692	0	2.004321374	0	0	0.499168038	0	0	0.06662225	0	0	0	0	0	0.990099013	0	0	0	0	0	0
1	39.5	0	2.954724791	0	0.668732584	3.883782387	0.999444723	2	1	7	8	0.224943764	0	0.619293034	0	0	0.665557384	42	0.999231339	0	0	0.997506201	0	0	0	0	0	0.999231339	0.99800396	0	0	0	0	0.332778692	0	0	0	0	0	0	0	0	0	0	0	0	0	0	0
1	37.75	0.153727904	0.300307976	0.029942557	0.505311728	5.757975101	0.845503449	12	0.75	5.7421	7.8333	0.119952019	0	0.34617427	1.824361444	0.083263949	0.598802388	38	0.915903389	0	0.990099013	0.99800396	0.998336077	0	0	0	0	0.998890102	0	0	0	0	0.990099013	0.399201572	0	0	0	0	0	0	0	0	0	0.990099013	0	0	0	0	0
1	40.6	0	0.69723802	0.029942557	0.53196758	4.913379669	0.915903389	5	0.6	5.1381	11	0.30757401	0	0.959699988	0	0.166527897	0.399201572	37	0.582847595	0	0	0.99800396	0.166389346	0	0.990099013	0	0	0.998890102	0.831946731	0.083263949	0	0	0.990099013	0.399201572	0.249791831	0	0	0	0	0	0	0	0	0.990099013	0	0	0	0	0
1	35	0.064495325	0.600436459	0.041353241	0.608099997	4.945224762	0.935182214	6	0.666666667	3.3665	4	0.166620383	0	0.802424014	64.49532318	0	0	43	0.990099013	0	0	0.998573422	0.798403144	0	0.831946731	0	0	0.996677756	0.199600786	0	0	0.091	0.990099013	0	0	0	0	0	0	0	0	0	0	0	0	0	0	0	0.166389346
1	31.3333	0.052617736	0.600436459	0.041353241	0.660564721	4.171555519	0.947119236	3	0.333333333	5.2493	7.3333	0.136332652	0	1.051582932	52.617733	0	0	47	0.99502486	0	0	0.998336077	0.24937655	0	0.996677756	0	0	0.997506201	0.748129606	0	0	0	0.990099013	0	0	0	0	0	0	0	0	0	0	0	0	0	0	0	0
1	35.2778	0.196689069	0.186969792	0.01523462	0.585066855	5.292201042	0.753974795	18	0.277777778	4.6934	7.5	0.099985716	0	1.096344233	3.479701042	0.055524707	0.570613384	91	0.943920016	0	0	0.959616125	0.498753101	0	0.990099013	0	0.039984006	0.997506201	0.498753101	0.049172267	0	0	0	0.427960038	0	0	0	0	0	0.990099013	0	0	0	0	0	0	0	0	0
1	36.4026	0.618752956	0	0.026312982	0.158672169	6.720060825	0.380771071	77	0.675324675	6.1392	11.3766	0	0	0	1.0300529	0.599700153	0	93	0.399800092	0	0	0.999091685	0.999565423	0	0	0	0	0.99800396	0	0	0	0	0.990099013	0.999642968	0	0	0	0.990099013	0	0	0	0	0	0	0	0	0	0	0
1	36.4186	0	2.603144373	0.057914498	0.301216781	6.511403561	0.997506201	43	1	3.2926	6.7442	0.19990005	0	0.240162894	0	0	0.039984006	64	0.922367394	0	0	0.831946731	0.863243997	0	0	0	0	0.99502486	0.136301681	0	0	0	0.990099013	0.959616125	0.076863952	0	0	0	0	0	0	0	0	0	0	0	0	0	0
1	33.4571	0.577649415	0	0.021178964	0.264707506	6.290417671	0.288824707	35	0.2	5.2784	9.7143	0	0	0	3.733324051	0.153727904	0	65	0.384319752	0	0.990099013	0.874453425	0.99800396	0	0	0	0.124921925	0.998336077	0	0.133303717	0	0	0	0.990099013	0.461183697	0	0	0	0	0.990099013	0	0	0	0	0	0	0	0	0
1	30.5	0	0.298874684	0.00843153	0.661047637	1.614805341	0.999818265	8	0.875	3.8079	7	0.010868384	0	0.127131313	0	0.027019726	0	100	0.972710133	0	0	0.9997437	0.873907566	0	0	0	0	0.999167323	0.12484394	0	2.004321374	0.125	0	0	0	0	0	0	0	0.990099013	0	0	0	0	0	0.990099013	0	0	0
1	30.125	0	0	0.008598469	0.6522035	1.576816678	0.981299818	8	0.875	3.4278	7.5	0	0	0	0	0.024384297	0	103	0.975371897	0	0	0.999729872	0.873907566	0	0	0	0	0.999231339	0	0	2.004321374	0.125	0	0	0	0	0	0	0	0.990099013	0	0	0	0	0	0.990099013	0.01851509	0	0
2	41.2	0	2.603144373	0	0.566836238	5.476387978	0.998573422	5	1	7.2938	6	0.249843848	0	0.458815575	0	0	0	21	0.99800396	0	0	0.996677756	0.427960038	0	0	0	0	0.990099013	0.570613384	0	0	0	0	0.99502486	0	0	0	0	0	0	0	0	0	0	0	0	0	0	0
1	34.2	0.359952003	0.059977182	0	0.531202853	5.707010746	0.639914632	30	0.1	4.8676	10.2	0.057134695	0	1.094975472	359.9519959	0	0.990099013	100	0.999444723	0	0	0.997506201	0.748129606	0	0.99502486	0	0	0	0.24937655	0	0	0	0	0	0	0	0	0	0	0	0	0	0	0	0	0	0	0	0
2	36	0.027025567	1.33085502	0.040610249	0.670798957	1.359445691	0.96751529	33	0.727272727	5.4925	5.8788	0.318333593	0.99800396	1.097935319	1.421111345	0.018017206	0.892488182	615	0.968424857	0.798403144	0	0.9997437	0.134129986	0	0	0	0	0.999167323	0.865748048	0.005405114	2.004321374	0.929	0	0.107429139	0.013512905	0	0	0	0	0.990099013	0	0	0	0	0	0.199600786	0	0	0
2	43.3333	0.021185543	0.601409363	0.008271738	0.681989133	2.956810951	0.974534988	6	0.166666667	7.3201	8.5	0.046582404	0	0.671072364	21.18554306	0	0.99502486	329	0.999870121	0.990099013	0	0.999895811	0.071377583	0	0	1	0	0.998751521	0.927908599	0	0	0.03	0	0	0	0	0	0	0.004237109	0.990099013	0	0	0	0	0	0	0	0	0
1	42.4545	0.307455808	0	0	0.389275044	6.262560368	0.614911616	11	0.272727273	6.5681	11.6364	0	0	0	0.384606719	0.798403144	0	21	0.199600786	0	0	0.887902319	0.990099013	0	0	0	0.11098779	0.990099013	0	0.076863952	0	0.042	0	0.99502486	0	0	0	0	0	0	0	0	0	0	0	0	0	0	0
1	34.2245	0.187382877	0.300307976	0.029282791	0.262150824	6.552365303	0.811992466	49	0.93877551	4.6123	7.6939	0.142789148	0	1.488004923	187.3828735	0	0.24937655	70	0.99800396	0	0	0.999761999	0.977050722	0.99502486	0.990099013	0	0	0.990099013	0.02272211	0	0	0	0.990099013	0.748129606	0	0	0	0	0	0	0	0	0	0	0	0	0	0	0
1	34.6087	0.06662225	0.841396644	0.028022693	0.301425636	6.475118637	0.932711482	46	0.97826087	4.5845	7.9348	0.239904038	0	1.407931328	66.62224579	0	0	71	0.99800396	0	0	0.999767542	0.891110659	0.99502486	0.990099013	0	0	0.99502486	0.10867203	0	0	0.05	0.990099013	0.997506201	0	0	0	0	0	0	0	0	0	0	0	0	0	0	0
1	32.2857	0.056069527	0.15471606	0	0.684664667	4.00445652	0.925147176	7	0	4.3047	4.4286	0.02479134	0.990099013	1.141241431	1.099941492	0.049975011	0	130	0.949525237	0	0	0.928239882	0	0	0.990099013	0	0.071403071	0.998890102	0.990099013	0.018689841	0	0	0	0	0	0	0	0	0	0	0	0	0	0	0	0	0	0	0
1	34	0.047053285	0	0	0.664155424	4.026080132	0.91753912	6	0.166666667	3.7859	11	0	0	0	1.058343649	0.043459363	0	109	0.956106007	0	0	0.965184391	0.990099013	0	0	0	0.034470871	0.998573422	0	0.035289966	0	0	0	0	0	0	0	0	0	0	0	0	0	0	0	0	0	0	0
1	38.0263	0.075407363	0.136794501	0.004364367	0.662584603	4.454455376	0.875381112	38	0.289473684	5.3496	7.4737	0.025444645	0	0.969222963	2.214274168	0.033055119	0.332778692	447	0.958598435	0	0	0.933229625	0.499643117	0.990099013	0.990099013	0	0.066659257	0.936914444	0.499643117	0.03934297	0	0	0	0.665557384	0.00826378	0	0.062460963	0	0.009835742	0	0	0	0	0	0	0	0	0	0
1	34.9275	0.061288342	0.114923918	0.001900552	0.593344569	4.886024475	0.867713928	69	0.52173913	4.6803	6.087	0.023696121	0.99502486	0.892266333	0.731056154	0.082835339	0.12484394	525	0.846103787	0	0	0.99547106	0.828334808	0.990099013	0.990099013	0	0	0.855920076	0.171379611	0.070965454	0	0	0	0.873907566	0.071001716	0	0.142653346	0	0	0	0	0	0	0	0	0	0	0	0
1	36.4746	0.060451876	0.103505172	0.003379609	0.648018479	4.681038857	0.924409926	59	0.559322034	5.3973	8.5254	0.014432692	0	0.833114862	3.287251949	0.017389791	0.199600786	552	0.965133429	0	0	0.96150142	0.852690399	0.99502486	0.990099013	0	0.038460057	0.998336077	0.147015586	0.015112969	0	0	0	0.798403144	0.017389791	0	0	0	0	0	0	0	0	0	0	0	0	0	0
1	34.9286	0.007066888	0.542521961	0	0.664953709	3.603141069	0.961096764	14	0.857142857	4.7316	9.4286	0.013735886	0	0.274766564	7.066887379	0	0.24937655	392	0.945549369	0	0	0.97815454	0.69177556	0	0	0	0.021736767	0.999523997	0.307455808	0.031800997	0	0.03	0	0.748129606	0.05434192	0	0	0	0	0	0	0	0	0	0	0	0	0	0
1	37.2105	0.290856212	0	0	0.578830719	5.63611269	0.672604978	19	0.105263158	5.6808	10.2105	0	0	0	2.882615805	0.099900097	0	68	0.8991009	0	0	0.861771822	0.664451838	0	0	0	0.137883484	0	0	0.036357027	0	0	0	0	0	0	0	0	0	0	0.332225919	0	0	0	0	0	0	0	0
1	37.3846	0.123441547	0.037755688	0.015418534	0.599608123	4.979683876	0.851746678	13	0.153846154	5.8116	8.6154	0.013511688	0	0.33904928	0.737451613	0.166389346	0	90	0.665557384	0	0	0.999876559	0.664451838	0.990099013	0	0	0	0.99502486	0.332225919	0.024688309	0	0	0.990099013	0	0.166389346	0	0	0	0	0.990099013	0	0	0	0	0	0	0	0	0
1	38.2299	0.084589586	0.090788362	0.008271738	0.608760059	2.841506958	0.912359118	87	0.505747126	5.6276	9.4253	0.023094155	0	0.753774047	0.760109782	0.110286012	0.664451838	521	0.88964051	0.990099013	0.871571422	0.999827623	0	0	0.128172264	0	0	0.999782681	0.996677756	0	2.004321374	0	0.990099013	0.332225919	0	0	0	0.998890102	0.003021057	0	0	0	0	0	0	0	0	0	0
1	37.25	0.039151073	0.520507142	0.043122414	0.654699504	4.475809574	0.944519639	84	0.547619048	5.8455	9.5952	0.101264657	0.166389346	0.676707089	0.597606242	0.064513154	0.812246203	967	0.930832684	0.996677756	0.957934201	0.967257082	0.17331022	0.990099013	0.041649312	0	0.032677606	0.99970603	0.79989332	0.014681652	0	0	0	0.156201199	0.004608083	0	0	0.831946731	0.001631295	0.936914444	0.013331556	0	0	0	0	0	0	0	0
1	39.1739	0.094321832	0	0.012961108	0.546089709	2.363743305	0.867760837	23	0.695652174	4.9695	11	0	0	0	0.656128287	0.142755166	0	83	0.785153449	0.990099013	0.999286234	0.999583483	0	0	0	0	0	0.8991009	0	0.037728731	2.004321374	0.011	0	0	0.071377583	0	0	0.99502486	0	0	0	0	0	0	0	0	0	0.990099013	0
1	41.1111	0.028563268	0.695516352	0.043443936	0.646500945	5.033808231	0.971151173	9	0.888888889	5.9525	10.8889	0.081615997	0	0.336909205	28.56326675	0	0	59	0.915903389	0.990099013	0.59940058	0.999231339	0	0	0.399600387	0	0	0.749063671	0	0	0	0	0.990099013	0	0.083263949	0	0.12484394	0.99502486	0	0	0	0	0	0	0	0	0	0	0
1	43.25	0.117624	0.138154803	0.057914498	0.611843765	4.836126804	0.842971981	8	0	6.1237	10.5	0.055545269	0	0.779340327	0.585776329	0.199800193	0.996677756	64	0.799200773	0.990099013	0	0.998573422	0	0	0	0	0	0	0	0.039207999	0	0	0	0	0	0	0	0	0	0	0	0	0	0	0	0	0	0	0
2	28.5	0	3.954290762	0.64744376	0.634060621	1.610612035	0.998751521	12	1	3.2264	4.4167	0.882266444	0.818033099	1.11571312	0	0	0.999286234	118	0.997506201	0.997506201	0.103412613	0.99800396	0	0.8991009	0.827300906	0	0	0.997506201	0.873907566	0	2.004321374	0	0.999333739	0	0	0	0	0.163606629	0	0.996677756	0.12484394	0	0	0	0	0	0	0	0
1	38.5714	0.157853201	0	0	0.62848258	4.83610487	0.841883779	7	0.142857143	7.2252	10.2857	0	0	0	157.8531952	0	0	56	0.999412119	0	0.990099013	0.998336077	0	0	0	0	0	0.99800396	0	0	0	0.042	0	0	0	0	0	0	0	0	0	0	0	0	0	0	0	0	0
1	33.4	0.236779809	0	0	0.573072016	5.430315018	0.762957156	10	0.1	3.6346	6.3	0	0	0	236.7798004	0	0	44	0.99800396	0	0.990099013	0.996677756	0	0	0	0	0	0.990099013	0	0	0	0.026	0	0	0	0	0	0	0	0	0	0	0	0	0	0	0	0	0
1	39.8235	0.018203663	0.079133021	0.004408895	0.685924351	2.902724981	0.976929903	17	0.117647059	4.4387	10.9412	0.003112001	0.49751243	0.477766067	18.20366097	0	0	987	0.987279296	0	0.332225919	0.98817718	0	0.99502486	0.664451838	0	0.011764014	0.999642968	0	0.002427155	0	0	0	0	0.006328714	0	0	0.49751243	0.002427155	0	0	0	0	0	0	0	0	0	0
1	38.6903	0.181463674	0.021717439	0.003929938	0.557946265	5.387671471	0.762533545	155	0.24516129	5.5123	9.6387	0.011472056	0.12484394	0.885466397	1.175868392	0.153323114	0	712	0.813279152	0.990099013	0.968447387	0.979064643	0	0	0.03124024	0	0.020831162	0.999375403	0.997506201	0.055983473	0	0	0	0	0.033331111	0	0	0.873907566	0	0	0	0	0	0	0	0	0	0	0
1	39.2273	0.243177533	0.087062528	0.02801064	0.459332734	5.907010555	0.70251286	22	0.590909091	5.4833	9.5455	0.057126535	0.24937655	0.205440745	243.1775208	0	0	60	0.873907566	0	0.908265173	0.996677756	0	0	0.090826519	0	0	0.999167323	0	0.054039452	0	0	0	0	0.12484394	0	0	0.748129606	0	0.990099013	0	0	0	0	0	0	0	0	0
1	39.2381	0.275766969	0.087062528	0.024809399	0.398947567	5.984318256	0.586004794	21	0.571428571	5.0981	10.2381	0.076893502	0.24937655	0.255001515	2.73306942	0.099900097	0	53	0.699300706	0	0.8991009	0.997506201	0	0	0.099900097	0	0	0.999231339	0	0.103412613	0	0	0	0	0.199800193	0	0	0.748129606	0.034470871	0.990099013	0	0	0	0	0	0	0	0	0
1	35.5556	0.124947935	0	0	0.40669015	5.642481804	0.624739707	9	0.444444444	6.5395	8.8889	0	0	0	0.250019342	0.498753101	0	32	0.24937655	0	0.996677756	0.99502486	0	0	0	0	0	0	0	0.208246559	0	0	0	0	0.24937655	0	0	0.990099013	0.041649312	0	0	0	0	0	0	0	0	0	0
1	39.5517	0.087494537	0.017721532	0.014238105	0.642928243	4.426267624	0.874945343	29	0.172413793	5.5172	9.7931	0.003257223	0	0.756470323	1.589332223	0.054051135	0.990099013	351	0.897248805	0	0.99502486	0.964743078	0	0	0	0	0.035081565	0.99800396	0	0.037497658	0	0	0	0	0.048646022	0	0	0.996677756	0	0.99502486	0	0	0	0	0	0	0	0	0
1	35.5909	0.130070731	0	0.010216761	0.615661561	4.962329388	0.837330282	22	0.136363636	4.9512	6.4091	0	0	0	1.245737672	0.103412613	0	155	0.896242678	0	0.996677756	0.97475636	0	0	0	0	0.024993753	0.996677756	0	0.032517683	0	0	0	0	0	0	0	0	0	0.990099013	0	0	0	0	0	0	0	0	0
1	38.407	0.749906242	0.076828673	0.012867973	0.256860703	6.559417248	0.237470314	86	0.279069767	4.7998	5.7209	0.342759212	0.24937655	1.215887308	2.246716976	0.332778692	0.24968788	122	0.665557384	0	0.666349351	0.976668537	0.332225919	0.997506201	0.333174676	0	0.023254013	0.998573422	0.664451838	0.012498437	0	0.017	0	0.749063671	0	0	0	0.748129606	0	0	0	0	0	0	0	0	0	0	0
1	34.045	0.189704508	0.065589333	0.008067122	0.512327433	3.852043867	0.778110027	200	0.54	4.5567	8.58	0.036944903	0.161740914	0.660141885	1.063307524	0.177409828	0.990099013	621	0.801032245	0	0.944269598	0.991584003	0	0.664451838	0.05554527	0	0.008332639	0.95326674	0	0.032153305	2.004321374	0	0	0	0.021504221	0	0.046500817	0.838111997	0	0.990099013	0.990099013	0	0	0	0	0	0	0	0
1	33.5468	0.111106366	0.168643554	0.006159872	0.552684903	5.520075321	0.85039103	139	0.575539568	4.6708	7.8201	0.068291017	0.260831743	0.990153134	0.725868821	0.152066723	0.990099013	559	0.843279123	0	0.762957156	0.989694893	0	0.990099013	0.236779809	0	0	0.999767542	0	0.034186576	0	0	0.990099013	0	0.004608083	0	0	0.739023328	0.004273322	0	0	0	0	0	0	0	0	0	0
1	38.0833	0.126918197	0	0.004500035	0.604262769	5.081371307	0.815353215	48	0.208333333	5.8202	8.1458	0	0	0	0.757218182	0.166611135	0	300	0.833055615	0	0.998751521	0.946707785	0	0	0	0	0.053185832	0.998573422	0	0.053844079	0	0.019	0	0	0	0	0	0.99502486	0.003846006	0.990099013	0	0	0	0	0	0	0	0	0
1	36.1429	0	2.004321374	0.003792658	0.672233462	3.724731207	0.999935091	7	1	4.5311	8.4286	0.006023734	0	0.708447218	0	0	0	173	0.999091685	0	0.998573422	0.999908268	0	0.990099013	0	0	0	0.99800396	0.990099013	0	0	0	0	0	0	0	0	0	0	0	0	0	0	0	0	0	0	0	0
1	38.8182	0.090316758	0.051122381	0.003894695	0.622539103	4.847563267	0.864460409	22	0.272727273	6.4348	9.9545	0.013887924	0	0.861694694	0.494471699	0.181653038	0	174	0.726612151	0	0.855920076	0.954868913	0	0.990099013	0.142653346	0	0.045040987	0.99800396	0.990099013	0.038707182	0	0	0	0	0.090826519	0	0	0	0.006451197	0	0	0	0	0	0	0	0	0	0
1	38.3333	0.021734407	0	0	0.641400456	4.462477207	0.956313908	6	0.833333333	5.3541	8	0	0	0	21.73440552	0	0	70	0.999473929	0	0.996677756	0.999687672	0	0	0	0	0	0.999545634	0	0.021734407	0	0	0	0	0	0	0	0.99502486	0	0	0	0	0	0	0	0	0	0	0
1	39.625	0.09753719	0.096693353	0	0.615116119	4.805607796	0.829066098	8	0.5	3.7728	7.625	0.018178513	0.49751243	0.21452257	97.53718567	0	0	66	0.999500215	0	0.996677756	0.999629736	0	0	0	0	0	0.954111755	0	0.048768595	0	0	0	0	0	0	0.045433894	0.49751243	0	0	0	0	0	0	0	0	0.024384297	0	0
1	35.973	0.299957126	0	0	0.46576938	5.956812382	0.685616314	37	0.27027027	5.2146	9.3243	0	0	0	0.798255622	0.374765754	0	96	0.562148631	0	0.998336077	0.999642968	0.99502486	0	0	0	0	0.999231339	0	0.014283673	0	0	0	0	0.062460963	0	0	0.99502486	0	0	0	0	0	0	0	0	0	0	0
1	36.0752	0.664289236	0.003860078	0	0.275850803	6.526518822	0.335640877	133	0.157894737	4.4486	10.2105	0.016126431	0	1.412063599	1.170599461	0.566477835	0	195	0.433188945	0	0.999375403	0.999870121	0	0	0	0	0	0.999000967	0.990099013	0	0	0	0	0	0	0	0	0.99800396	0	0	0	0	0	0	0	0	0	0	0
1	38.625	0.374843806	0	0.014235771	0.310390234	6.15581274	0.374843806	16	0.1875	6.0747	8.8125	0	0	0	0.65576458	0.570613384	0	34	0.427960038	0	0.99502486	0.966344535	0	0	0	0	0.033322226	0.990099013	0	0.249895871	0	0	0	0	0	0	0	0.990099013	0	0.990099013	0	0	0	0	0	0	0	0	0
1	36.7222	0.399201572	0	0	0.133403763	6.754294872	0.598802388	18	0.777777778	5.9722	8.3333	0	0	0	0.400794804	0.99502486	0	21	0	0	0.998890102	0.999412119	0	0	0	0	0	0.99800396	0	0	0	0	0	0	0	0	0	0.99800396	0	0	0	0	0	0	0	0	0	0	0
1	37.6667	0.199600786	0	0	0.139625594	6.620906353	0.399201572	15	0.866666667	5.6435	9.5333	0	0	0	0.400392801	0.49751243	0	20	0.49751243	0	0.998751521	0.999412119	0	0	0	0	0	0.99800396	0	0.399201572	0	0	0	0	0	0	0	0.99800396	0	0	0	0	0	0	0	0	0	0	0
1	42	0.062460963	0.774553098	0	0.576970577	5.238787174	0.936914444	6	0.833333333	5.1854	10.6667	0.199920032	0.498753101	0.493929207	62.46096039	0	0	32	0.831946731	0	0.499168038	0.999286234	0	0	0.499168038	0	0	0.99800396	0	0	0	0	0	0	0.166389346	0	0	0.498753101	0	0	0	0	0	0	0	0	0	0	0
1	41.4	0	2.603144373	0	0.597487509	5.026962757	0.999375403	5	1	3.8262	11.4	0.148093299	0.498753101	0.433150649	0	0	0	33	0.873907566	0	0.598802388	0.999286234	0	0	0.399201572	0	0	0.99800396	0	0	0	0	0	0	0	0	0	0.498753101	0	0	0	0	0	0	0	0	0	0	0
1	38.3684	0.051790766	0.051122381	0	0.649773896	4.173939705	0.928249896	19	0.157894737	5.0312	8.0526	0.007352671	0	0.734927595	0.698432148	0.073152892	0	297	0.902218997	0	0.996677756	0.999687672	0	0	0	0	0	0.998751521	0.99502486	0.019919526	0	0	0	0	0.024384297	0	0	0	0	0	0	0	0	0	0	0	0	0	0
2	28.3333	0	3.732474177	0.476799793	0.683326364	3.18118	0.980199993	3	1	2.1602	11	0.4389887	0.748129606	1.026988864	0	0	0.957934201	130	0.999473929	0.998573422	0.142755166	0.887902319	0	0.996677756	0.713775873	0	0.11098779	0.990099013	0.999444723	0.019603999	0	0	0.990099013	0	0	0	0	0.24937655	0	0.998573422	0	0	0	0	0	0	0	0	0.071377583
2	26	0	3.755951041	0.414706275	0.710337818	0.35005784	0.960595965	2	1	5	8	0.455963523	0.997506201	1.088568568	0	0	0.916284859	130	0.999473929	0.998573422	0.071377583	0.998890102	0	0.664451838	0.927908599	0	0	0.990099013	0.999444723	0.019603999	2.004321374	0.014	0	0.041649312	0	0	0	0	0	0.998573422	0	0	0	0	0	0	0.019603999	0	0
1	36.4583	0.30333671	0.114923918	0.028954037	0.502499521	5.771374702	0.651612163	48	0.3125	5.2628	9.3958	0.102030405	0	0.983395457	1.809664726	0.166620389	0.748129606	150	0.833101928	0.990099013	0.614911616	0.999167323	0	0	0.384319752	0	0	0.999412119	0.99502486	0.044938769	0	0.037	0.990099013	0.24937655	0	0	0	0.998336077	0	0	0	0	0	0	0	0	0	0	0
1	37.9231	0.02272469	0.901195274	0.028954037	0.582911193	4.500198364	0.784001827	13	0.846153846	5.3127	7.9231	0.12498884	0.499168038	1.022279859	22.72468948	0	0.997506201	146	0.905966938	0	0.614911616	0.999167323	0	0	0.307455808	0	0	0.999412119	0.996677756	0.193159863	0	0.037	0.990099013	0	0.093720719	0	0	0.499168038	0	0.990099013	0	0	0	0	0	0	0	0	0.076863952
1	36.2195	0.109941892	0.099674184	0.00827095	0.595885694	2.155795813	0.811475873	41	0.243902439	4.5698	7.5366	0.036361984	0.798403144	0.755493343	0.775192797	0.140825227	0	280	0.802703798	0	0	0.9997437	0.99800396	0	0.997506201	0	0	0.927908599	0	0.073294595	2.004321374	0.025	0.990099013	0.997506201	0.056330092	0	0.071377583	0.199600786	0.005235328	0	0	0	0	0	0	0.990099013	0	0	0
1	33.6	0.037732288	0	0	0.681563795	3.660375118	0.915008008	5	0.2	4.858	6	0	0	0	37.73228455	0	0	132	0.959616125	0	0	0.928239882	0.990099013	0	0	0	0.035701536	0.997506201	0	0.04716536	0	0	0	0	0.039984006	0	0	0	0	0	0	0	0	0	0	0	0	0	0
1	38	0.374531835	0	0	0.336613804	5.992964268	0.499375761	4	0.25	8.1548	9	0	0	0	374.5318298	0	0	10	0	0	0	0.996677756	0	0	0	0	0	0.990099013	0	0	0	0	0	0.990099013	0.990099013	0	0	0	0.12484394	0	0	0	0	0	0	0	0	0	0
1	35.6667	0.022217287	0.598822999	0	0.649124444	0.941502035	0.933126032	6	0.833333333	4.9889	9.6667	0.066651855	0	0.916554689	22.21728516	0	0	53	0	0	0	0.999231339	0.71326673	0	0.990099013	0	0	0	0.285306692	0.044434574	2.004321374	0	0	0	0	0	0	0	0	0	0	0	0.990099013	0	0	0	0	0	0
1	34.7368	0.307613432	0.034734289	0	0.481377363	1.884669542	0.6664958	19	0.368421053	3.688	6.6316	0.037023325	0	1.000953913	307.6134033	0	0	47	0	0	0	0.999231339	0.998573422	0	0.990099013	0	0	0	0	0.025634455	2.004321374	0	0	0	0	0	0	0	0	0	0	0	0.990099013	0	0	0	0	0	0
1	33.75	0.090881556	0.124577877	0	0.61061734	4.665657997	0.878521681	4	0.25	4.0927	8.5	0.031240237	0	0.776870787	90.88155365	0	0	38	0.99502486	0	0	0.999333739	0.49751243	0	0.990099013	0	0	0.990099013	0	0.030293852	0	0	0	0	0	0	0	0	0	0	0.49751243	0	0	0	0	0	0	0	0
1	36.15	0.179441184	0.104650816	0	0.507163584	5.828726768	0.820302546	20	0.45	5.4763	11.9	0.076903358	0	0.320185483	0.358612865	0.499375761	0.199600786	59	0.499375761	0	0	0.999444723	0.71326673	0	0	0	0	0.99502486	0.285306692	0	0	0.033	0	0.798403144	0	0	0	0	0	0	0	0	0	0	0	0	0	0	0
1	29	0.024993753	1.075221634	0	0.676000714	3.535954952	0.97475636	2	0.5	4	9	0.189622479	0	1.085906029	24.99375153	0	0.798403144	60	0.998751521	0	0	0.999473929	0	0	0.990099013	0	0	0.99502486	0.998336077	0	0	0	0	0.199600786	0	0	0	0	0	0	0	0	0	0	0	0	0	0	0
1	35.0714	0.277700663	0.037755688	0	0.413949311	6.13109827	0.638711512	28	0.607142857	5.9303	7.7857	0.033322226	0	1.101755619	1.933130503	0.142653346	0	61	0.855920076	0	0	0.949525237	0.999167323	0	0.990099013	0	0.049975011	0.997506201	0	0.083310194	0	0.025	0	0.99800396	0	0	0	0	0	0	0	0	0	0	0	0	0	0	0
1	34.1	0.08105918	0.254887065	0	0.658169746	5.264091969	0.891650975	10	0.5	5.2545	7.7	0.097537186	0	0.446258098	0.242853075	0.332778692	0.990099013	52	0.665557384	0	0	0.776914537	0.624219716	0	0	0	0.22197558	0.997506201	0.374531835	0.027019726	0	0	0	0	0	0	0	0	0	0	0	0	0	0	0	0	0	0	0
1	35.2308	0.113983735	0.143369055	0	0.604961574	5.080344677	0.875602305	39	0.41025641	5.4405	8.2051	0.044332791	0.990099013	0.909587622	2.889559746	0.03844675	0.24937655	244	0.961168766	0	0	0.999892473	0.764256299	0	0.996677756	0	0	0.999091685	0.235155791	0.010362158	0	0	0	0.748129606	0	0	0	0	0	0	0	0	0	0	0	0	0	0	0
1	35.9474	0.015227654	0.57323632	0	0.663401186	4.347722054	0.933962762	19	0.789473684	6.4141	7.7368	0.050226017	0.990099013	0.91393441	0.386030644	0.03844675	0.498753101	249	0.922722042	0	0	0.946707785	0.721821189	0	0.996677756	0	0.053185832	0.817438662	0.277623534	0.050758846	0	0	0	0.498753101	0.03844675	0	0.181653038	0	0	0	0	0	0	0	0	0	0	0	0
1	34.5806	0.088879012	0.087062528	0.012231011	0.545002103	5.470685959	0.855460465	31	0.709677419	4.3752	6.7742	0.021050416	0	0.558312356	1.48654592	0.058788948	0	131	0.940623164	0	0.49751243	0.999687672	0.946870029	0.990099013	0.49751243	0	0	0.996677756	0.052603893	0.033329628	0	0	0	0.996677756	0	0	0	0	0.022219753	0	0	0	0	0	0	0	0	0	0
1	34.7059	0.010637166	0.600436459	0.011895964	0.623000503	4.850906372	0.936070621	17	0.882352941	4.513	6.5294	0.054540496	0	0.298242778	0.177911922	0.058788948	0	134	0.940623164	0	0	0.942587852	0.683850586	0.990099013	0	0	0.057126537	0.996677756	0.315623343	0.053185832	0	0	0	0.99502486	0	0	0	0	0	0	0	0	0	0	0	0	0	0	0.99502486
1	38.2375	0.101446331	0.086167085	0.006698418	0.452843994	5.722787857	0.736210525	160	0.74375	5.9801	10.275	0.029899339	0	0.681480587	0.871813357	0.115362436	0.190385535	525	0.730628729	0	0.49751243	0.999944448	0.961813152	0.990099013	0.49751243	0	0	0.999231339	0.038091611	0.156517193	0	0	0	0.809138477	0.153816581	0	0	0	0.002898467	0.99502486	0	0	0	0	0	0	0.002898467	0	0
1	38.4891	0.0521724	0.242960521	0.008954381	0.468786746	5.55682373	0.713022768	137	0.824817518	6.2422	10.2044	0.059798678	0	0.596271753	0.456906348	0.113186195	0.260756195	531	0.697981536	0	0	0.947039843	0.897112429	0.990099013	0.332225919	0	0.052907255	0.927908599	0.102794126	0.234775797	0	0	0	0.738809228	0.188643664	0	0.071377583	0	0	0.996677756	0	0	0	0	0	0	0	0	0.664451838
1	34.8289	0.066858523	0.597565369	0.010464803	0.619953036	3.172151089	0.901136577	76	0.671052632	3.9302	7.1184	0.181368104	0	0.972365975	0.890892804	0.074046649	0.571156561	500	0.888559759	0	0.06662225	0.94962585	0.451564342	0.99502486	0.799467027	0	0.050311305	0.999231339	0.537576616	0.031975813	2.004321374	0.015	0	0.380771071	0.037023325	0	0	0	0	0.664451838	0.010751531	0	0.332225919	0	0	0	0	0	0.1332445
1	35.9444	0.125554904	0.075704173	0.009758741	0.607206941	5.088763714	0.843011558	54	0.222222222	4.1952	8.7407	0.029196015	0	0.946265399	0.819777131	0.152157366	0	335	0.847733915	0	0	0.984463871	0.687070549	0.990099013	0.996677756	0	0.015382248	0.959616125	0.312304795	0.031388726	0	0.022	0.990099013	0.990099013	0	0	0.039984006	0	0	0	0	0	0	0	0	0	0	0	0
1	42.0909	0.119019285	0.087062528	0.01702666	0.651122212	4.328425884	0.856938839	11	0.181818182	6.5618	10.1818	0.015383432	0	0.446847558	2.931506872	0.039600037	0.664451838	147	0.910800874	0.990099013	0	0.873907566	0.990099013	0	0	1	0.12484394	0.999444723	0	0.023803858	0	0	0	0.332225919	0.049500048	0	0	0	0	0	0	0	0	0	0	0	0	0	0
1	44	0.11106997	0	0	0.530407488	5.170235634	0.70344317	7	0.428571429	5.8414	10.1429	0	0	0	1.100791454	0.099900097	0	40	0.8991009	0	0	0.999167323	0.99502486	0	0	0	0	0.99502486	0	0.185116619	0	0	0	0.990099013	0	0	0	0	0	0	0	0	0	0	0	0	0	0	0
2	25.8947	0	1.111944295	0.255079635	0.588644266	5.242276669	0	19	0.894736842	2.8068	3.7368	0.296259721	0.997506201	1.063925266	0	0.033892561	0.499861181	101	0.965938032	0.998336077	0	0	0	0	0	0	0	0.999000967	0.99502486	0	0	0.017	0	0.472091109	0	0	0	0	0	0.99502486	0	0	0	0	0	0	0	0	0
1	38.5412	0.128230318	0.016389385	0.00288564	0.608089268	5.095013142	0.866588771	194	0.195876289	5.5618	9.8763	0.006017994	0	0.813184202	0.7371099	0.172963634	0	1196	0.826982379	0.990099013	0	0.994178057	0.940899789	0.990099013	0.997506201	0	0.003868397	0.999883711	0.058806237	0.003102346	0	0	0	0.998336077	0	0	0	0	0	0.99502486	0	0.001934199	0	0	0	0	0.002068231	0	0
2	22.1579	0	2.903632516	0.474245122	0.259958267	6.557407379	0	19	1	2.6734	6.8947	0.998751561	0.99502486	1.640044451	0	0	0	27	0	0.990099013	0	0.990099013	0.759696126	0.990099013	0	0	0	0	0.239904031	0	0	0	0	0	0	0	0	0	0	0	0	0	0	0	0	0	0	0	0
1	32	0.009344921	0.998051031	0.012585479	0.691932559	0.333986253	0.962526858	2	0	6	9	0.105876125	0	0.721333623	0.487259895	0.018178513	0.997506201	180	0.89074719	0	0	0.963941455	0	0	0	0	0	0.998573422	0.999286234	0.018689841	2.004321374	1	0	0	0.090892568	0	0	0	0.009344921	0.49751243	0	0.035701536	0.49751243	0	0	0	0	0	0
1	37	0.103882611	0.242805619	0.018475541	0.573873222	4.936509132	0.7921049	13	0.384615385	4.7294	5.6923	0.085702043	0	1.097895026	103.8826065	0	0	94	0.499168038	0	0	0.956106007	0.499500483	0.990099013	0.990099013	0	0.043459363	0.990099013	0.499500483	0.103882611	0	0.091	0	0	0.499168038	0	0	0	0	0	0	0	0	0	0	0	0	0	0
1	35.7313	0.552558839	0.009338018	0	0.282810986	6.441121578	0.394684911	67	0.313432836	5.6958	9.2836	0.028563268	0	0.135473639	1.241841555	0.44395116	0	107	0.44395116	0	0.990099013	0.999583483	0.951927662	0	0	0	0	0.998336077	0.047596384	0.052624654	0	0	0	0	0.11098779	0	0	0	0	0	0	0	0	0	0	0	0	0	0
1	37.2889	0.224278107	0	0	0.501624644	5.857390881	0.756938577	45	0.422222222	6.0992	9	0	0	0	0.337031335	0.664451838	0	129	0.332225919	0	0	0.974109232	0.999375403	0	0	0	0.025634455	0.990099013	0	0.018689841	0	0	0	0.996677756	0	0	0	0	0	0	0	0	0	0	0	0	0	0	0
1	39.119	0.12059696	0.047407377	0.013159452	0.590354562	5.083261013	0.849203587	42	0.380952381	4.9723	10.119	0.014217336	0	0.197811469	2.59659791	0.04544422	0.285306692	262	0.886162281	0	0.99502486	0.999838769	0.8991009	0.99502486	0	0	0	0.996677756	0.099900097	0.03014924	0	0	0	0.71326673	0.06816633	0	0	0	0	0	0	0	0	0	0	0	0	0	0
1	36.3269	0.285680264	0.012585479	0	0.446761698	5.963658333	0.654683948	52	0.346153846	4.8773	9.5	0.013511688	0	0.095646963	0.854761362	0.33322227	0	134	0.59980005	0	0.49751243	0.976517141	0.887902319	0	0	0	0.023250408	0.998336077	0.11098779	0.059516724	0	0	0	0.998890102	0.066644453	0	0	0	0	0	0	0	0	0	0	0	0	0	0.49751243
1	39.6842	0.068959571	0.367701261	0	0.617089748	4.87617445	0.905094385	19	0.526315789	5.9857	8.4737	0.097553044	0	0.48140049	0.480041534	0.142653346	0.598802388	146	0.855920076	0	0	0.985776603	0.444197655	0	0	0	0.014082523	0.990099013	0.499722362	0.017239893	0	0	0	0.399201572	0	0	0	0	0.008619946	0	0.055524707	0	0	0	0	0	0	0	0
1	37.0833	0.026308868	1.743944199	0.006947748	0.6465168	4.665831566	0.947119236	12	0.916666667	5.8041	9.75	0.555499445	0	0.664813697	26.3088665	0	0.869187295	114	0.887902319	0	0	0.952229857	0.181776881	0	0	0	0.04761149	0.99502486	0.79527384	0.026308868	0	0	0	0.130378097	0.11098779	0	0	0	0	0.990099013	0.02272211	0	0	0	0	0	0	0	0
1	36.1642	0.060587704	0.738591262	0.007422749	0.36552012	6.326662064	0.939109385	67	0.970149254	4.346	4.9104	0.169779287	0	0.24273698	60.58769989	0	0.037023325	120	0.999231339	0	0	0.999821484	0.829610765	0	0	0	0	0.99502486	0.170176566	0	0	0	0	0.96260643	0	0	0	0	0	0.990099013	0	0	0	0	0	0	0	0	0
1	35.4118	0.181776881	0.175946615	0	0.46035856	5.893476009	0.74982959	34	0.705882353	5.6275	6.9118	0.090892565	0	0.257813841	1.889714599	0.095192768	0.142653346	94	0.809138477	0	0	0.999642968	0.817810059	0	0	0	0	0.997506201	0.181735575	0.06816633	0	0	0	0.855920076	0.095192768	0	0	0	0	0	0	0	0	0	0	0	0	0	0
1	37.8636	0.121563859	0	0.006838348	0.610507607	5.04587698	0.874475539	44	0.227272727	5.9082	9.6591	0	0	0	0.805458546	0.149925038	0	285	0.849575222	0	0.990099013	0.999818265	0.998751521	0.990099013	0	0	0	0.998751521	0	0.003921415	0	0	0	0.990099013	0	0	0	0	0	0	0	0	0	0	0	0	0	0	0
1	37.6875	0.05669811	0.124848325	0.019300865	0.662086546	4.282557011	0.938095987	16	0.25	4.9462	6.6875	0.019416533	0	0.733636379	1.221050143	0.045433894	0.99502486	224	0.908677876	0	0.49751243	0.999750078	0.748129606	0.49751243	0.49751243	0	0	0.997506201	0.24937655	0.005154374	0	0	0	0	0.045433894	0	0	0	0	0.990099013	0	0	0	0	0	0	0	0	0
1	39.6316	0	2.845718018	0	0.44957301	6.070091248	0.999231339	19	1	5.7114	8.8947	0.279888045	0	0.387259722	0	0	0	44	0.99800396	0	0	0.999714434	0.695349813	0	0	0	0	0.990099013	0.30421555	0	0	0.018	0	0.996677756	0	0	0	0	0	0	0	0	0	0	0	0	0	0	0
1	41.9	0.384319752	0.066843546	0	0.263928324	6.54895258	0.614911616	30	0.8	4.6986	9.7	0.076863951	0	0.123852834	1.915843725	0.199600786	0	43	0.798403144	0	0	0.999722362	0.954111755	0	0	0	0	0.990099013	0.045433894	0	0	0.018	0	0.996677756	0	0	0	0	0	0	0	0	0	0	0	0	0	0	0
1	42.7143	0.153727904	0.299948315	0	0.349389911	6.192891121	0.845503449	21	0.904761905	4.7771	10.4762	0.111049417	0	0.174477234	153.72789	0	0	43	0.99800396	0	0	0.999722362	0.726942301	0	0	0	0	0.990099013	0.090867788	0	0	0.018	0	0.996677756	0	0	0	0	0	0	0.181735575	0	0	0	0	0	0	0	0
1	42.4286	0.076863952	1.251192339	0	0.594701588	5.098358154	0.845503449	7	0.857142857	5.9727	9.5714	0.499852984	0	0.638974428	76.86394501	0	0.996677756	43	0.998336077	0	0	0.971151173	0.285578281	0	0	0	0.028563268	0.990099013	0.666349351	0.076863952	0	0	0	0	0	0	0	0	0	0	0.047596384	0	0	0	0	0	0	0	0
1	40.5	0	2.603144373	0.096693353	0.624307632	4.899662495	0.998336077	2	1	9	9	0.307455803	0	1.041143537	0	0	0	15	0.996677756	0	0	0.997506201	0.24937655	0.990099013	0.990099013	0	0	0	0.748129606	0	0	0	0	0.990099013	0	0	0	0	0	0	0	0	0	0	0	0	0	0	0
1	37	0	2.603144373	0.124577877	0.624539018	4.899662495	0.998573422	2	1	5	6	0.307455803	0	1.041143537	0	0	0	15	0.99502486	0	0	0.996677756	0.24937655	0.990099013	0.990099013	0	0	0	0.748129606	0	0	0.102	0	0.990099013	0	0	0	0	0	0	0	0	0	0	0	0	0	0	0
1	38.5	0	2.845718018	0.124577877	0.601183534	4.775569916	0.831946731	2	1	4	10	0.499643112	0	1.134789467	0	0	0.49751243	17	0.99502486	0	0	0.996677756	0.166389346	0.990099013	0.990099013	0	0	0	0.831946731	0.166389346	0	0.019	0	0.49751243	0	0	0	0	0	0	0	0	0	0	0	0	0	0	0
1	38	0	2.845718018	0	0.478650779	5.56741333	0.831946731	6	1	4.2295	4.6667	0.499643112	0.990099013	1.182748556	0	0	0.399201572	23	0.99502486	0	0	0.990099013	0.374531835	0	0.990099013	0	0	0	0.374531835	0.166389346	0	0.019	0	0.598802388	0	0	0	0	0	0	0.24968788	0	0	0	0	0	0	0	0
1	37.8333	0	3.176380692	0	0.581415594	5.371610641	0.99800396	6	1	3.9441	9.6667	0.681508405	0.990099013	1.146965027	0	0	0.699300706	28	0.99502486	0	0	0.99502486	0.29970029	0	0	0	0	0	0.699300706	0	0	0.028	0	0.29970029	0	0	0	0	0	0	0	0	0	0	0	0	0	0	0
1	38.3	0	3.041787319	0	0.497857332	5.880575657	0.99800396	10	1	5.2915	9	0.610771793	0.990099013	1.198387861	0	0	0.499500483	28	0.99502486	0	0	0.99502486	0.499500483	0	0	0	0	0	0.499500483	0	0	0.028	0	0.499500483	0	0	0	0	0	0	0	0	0	0	0	0	0	0	0
1	41.2	0	3.000434077	0	0.440661788	5.845596313	0.998336077	10	1	5.2574	12.4	0.624609619	0.990099013	1.282584429	0	0	0.499500483	29	0	0	0	0.99502486	0.499500483	0	0	0	0	0	0.399600387	0	0	0.028	0	0.499500483	0.99502486	0	0	0	0	0	0.099900097	0	0	0	0	0	0	0	0
1	40.0667	0	3.079543007	0.096693353	0.452243745	6.062502861	0.99800396	15	1	7.289	9.0667	0.59970015	0.990099013	1.243911743	0	0	0.499583662	35	0.996677756	0.990099013	0	0.996677756	0.642398298	0	0	0	0	0.990099013	0.356887937	0	0	0.03	0	0.499583662	0	0	0	0	0	0	0	0	0	0	0	0	0	0	0
1	43.75	0	3.342620043	0.096693353	0.591189086	4.719215393	0.798403144	4	1	8.7464	13	0.758359186	0.990099013	1.160690188	0	0	0.749375522	36	0.996677756	0.990099013	0	0.996677756	0.1332445	0	0	0	0	0.990099013	0.799467027	0.199600786	0	0.03	0	0.166527897	0	0	0	0	0	0	0.06662225	0	0	0	0	0	0	0	0
1	41	0	3.38039216	0.096693353	0.634640694	4.747130394	0.997506201	4	1	4.3301	8.5	0.773943889	0.990099013	1.124122024	0	0	0.908265173	35	0.996677756	0.990099013	0	0.996677756	0.187382877	0	0	0	0	0.990099013	0.811992466	0	0	0	0	0.090826519	0	0	0	0	0	0	0	0	0	0	0	0	0	0	0
1	41.5909	0.166389346	0.841396644	0.079036746	0.328612328	6.416636467	0.831946731	22	0.954545455	5.5098	9.7727	0.428265525	0	0.451018184	166.3893433	0	0.272479564	36	0.996677756	0.990099013	0	0.996677756	0.811992466	0	0	0	0	0.99502486	0.187382877	0	0	0	0	0.726612151	0	0	0	0	0	0	0	0	0	0	0	0	0	0	0
1	43.75	0	3.230704314	0.079036746	0.568144381	4.77586174	0.998336077	4	1	5.2142	8.25	0.653594771	0	0.635504842	0	0	0.544959128	34	0.996677756	0.990099013	0	0.996677756	0.142755166	0	0	0	0	0.99502486	0.785153449	0	0	0	0	0.181653038	0	0	0	0	0	0	0.071377583	0	0	0	0	0	0	0	0
1	43.7	0.088209353	0.66787164	0.054323621	0.583319426	5.245146751	0.911496639	10	0.7	6.0033	8.4	0.261842418	0	0.547779858	88.20935059	0	0.664451838	53	0	0.990099013	0	0.999167323	0.437226713	0.990099013	0	0	0	0.996677756	0.562148631	0	0	0	0	0	0	0	0	0	0	0	0	0	0	0	0	0	0	0	0
1	40.7778	0.295387417	0.090114035	0.024809399	0.458959311	2.270238876	0.65894115	27	0.518518519	5.4907	10	0.093720712	0	0.289391518	295.3873901	0	0.49751243	61	0	0	0	0.927908599	0.866089284	0.990099013	0	0	0.071377583	0.997506201	0.1332445	0.04544422	2.004321374	0	0	0.49751243	0	0	0	0	0	0	0	0	0	0	0	0.990099013	0	0	0
1	37.3333	0.016390756	0.69723802	0	0.649779558	4.29429388	0.967054605	6	0.666666667	4.5246	7.8333	0.105249309	0	0.546245575	0.162445396	0.099900097	0.99502486	83	0.8991009	0	0	0.999375403	0.399600387	0	0	0	0	0.996677756	0.59940058	0.016390756	0	0.053	0	0	0	0	0	0	0	0	0	0	0	0	0	0	0	0	0
1	35.3846	0.084731407	0.145880292	0	0.54773438	5.174181461	0.796475172	13	0.615384615	4.8602	10.3846	0.03703018	0	0.26529339	84.73140717	0	0.49751243	74	0.99800396	0	0.990099013	0.999286234	0.855920076	0	0	0	0	0.996677756	0.142653346	0.118623964	0	0	0	0.49751243	0	0	0	0	0	0	0	0	0	0	0	0	0	0	0
1	37.3333	0.142653346	0.298874684	0	0.336331785	6.398195744	0.855920076	15	0.933333333	5.099	9	0.0999001	0	0.153756261	142.6533356	0	0.142653346	25	0.996677756	0	0	0.998890102	0.998751521	0	0	0	0	0.99502486	0	0	0	0.028	0	0.855920076	0	0	0	0	0	0	0	0	0	0	0	0	0	0	0
1	36.5	0	2.478566496	0	0.417551607	6.098702908	0.998751521	12	1	4.8218	9.5	0.214132762	0	0.325597346	0	0	0.142653346	27	0.748129606	0	0	0.999000967	0.749063671	0	0	0	0	0.99502486	0.24968788	0	0	0.028	0	0.855920076	0.24937655	0	0	0	0	0	0	0	0	0	0	0	0	0	0
1	44	0	3.114277297	0	0.677602351	4.747130394	0.999091685	4	1	3.8406	3.5	0.419219607	0	0.621727884	0	0	0.99800396	35	0.998573422	0	0	0.904331267	0.333055794	0	0	0	0.095192768	0.99502486	0.666111588	0	0	0	0	0	0	0	0	0	0	0	0	0	0	0	0	0	0	0	0
1	46.4286	0	3.000434077	0	0.555155456	5.303020477	0.999091685	7	1	4.7724	6.7143	0.384467512	0	0.582523584	0	0	0.997506201	35	0.71326673	0	0	0.999545634	0.538047671	0	0	0	0	0.99502486	0.461183697	0	0	0	0	0	0.285306692	0	0	0	0	0	0	0	0	0	0	0	0	0	0
1	45.0667	0.083263949	0.899311142	0	0.479267657	5.954584599	0.915903389	15	0.933333333	6.5401	9.4	0.29154519	0.990099013	1.129239202	83.26394653	0	0.798403144	39	0.998336077	0	0	0.999500215	0.866089284	0	0	0	0	0.99502486	0.1332445	0	0	0	0	0.199600786	0	0	0	0	0	0	0	0	0	0	0	0	0	0	0
1	43.9412	0.095192768	0.927508256	0	0.524961174	5.736684322	0.904331267	17	0.882352941	7.6008	9.4118	0.394632991	0.990099013	1.140659928	95.19276428	0	0.664451838	55	0.997506201	0	0	0.999523997	0.538254499	0	0	0	0	0.99502486	0.461361021	0	0	0	0	0.332225919	0	0	0	0	0	0	0	0	0	0	0	0	0	0	0
1	40.3636	0.025634455	1.172059318	0	0.548148692	5.67138195	0.948474765	22	0.954545455	6.7051	11.6364	0.264101113	0.990099013	1.080304742	25.63445282	0	0	76	0.99502486	0	0	0.951927662	0.624804795	0	0.990099013	0	0.047596384	0.990099013	0.374882877	0.025634455	0	0	0	0.990099013	0	0	0	0	0	0	0	0	0	0	0	0	0	0	0
1	39.0714	0.133303717	0.54355158	0	0.512950182	5.800222397	0.866474152	28	0.785714286	5.7179	9.8571	0.263111735	0.49751243	0.976617336	133.3037109	0	0	85	0.996677756	0	0	0.999444723	0.624804795	0	0.99502486	0	0	0	0.374882877	0	0	0	0	0.990099013	0	0	0	0.49751243	0	0	0	0	0	0	0	0	0	0	0
1	39.6154	0	3.361916619	0	0.587539732	4.979683876	0.93858397	13	1	6.0949	9.9231	0.319400083	0.996677756	1.073951364	0	0	0.990099013	90	0.996677756	0	0	0.999444723	0.406123102	0	0.99502486	0	0	0	0.531084061	0.061212	0	0	0	0	0	0	0	0	0	0	0.062480479	0	0	0	0	0	0	0	0
1	42.4	0.061212	1.112609455	0	0.65541935	4.035114288	0.836564004	5	0.4	7.4404	8.2	0.455638527	0.996677756	1.164578438	61.21199799	0	0.990099013	90	0.664451838	0	0	0.946870029	0.062480479	0	0.99502486	0	0.052603893	0	0.937207162	0.102020003	0	0	0	0	0.332225919	0	0	0	0	0	0	0	0	0	0	0	0	0	0
1	37.1111	0.029403118	0.542521961	0.037755688	0.601184726	5.068067551	0.940899789	9	0.777777778	6.1784	8.7778	0.106360349	0.990099013	0.97065115	0.320202887	0.090826519	0	57	0.908265173	0	0	0.999091685	0.59940058	0	0	0	0	0	0.399600387	0.029403118	0	0.026	0.990099013	0.990099013	0	0	0	0	0	0	0	0	0	0	0	0	0	0	0
1	36.3333	0	2.903632516	0.037755688	0.660528123	4.171555519	0.999687672	3	1	2.0548	7.3333	0.181776869	0	0.574076712	0	0	0.990099013	47	0.997506201	0	0	0.999091685	0.29970029	0	0	0	0	0	0.699300706	0	0	0	0.990099013	0	0	0	0	0	0	0	0	0	0	0	0	0	0	0	0
1	39.7143	0.03124024	0.774553098	0.034734289	0.580473602	5.009998322	0.874726713	7	0.857142857	6.1611	10.4286	0.135098622	0	0.455055982	31.24023819	0	0	47	0.997506201	0	0	0.999167323	0.499500483	0	0	0	0	0	0.499500483	0.093720719	0	0	0.990099013	0.990099013	0	0	0	0	0	0	0	0	0	0	0	0	0	0	0
1	39.3	0.090881556	0.22127123	0.041353241	0.53175348	5.3646698	0.878521681	10	0.7	6.2738	11.8	0.060587701	0	0.250151157	90.88155365	0	0	47	0.498753101	0	0	0.999000967	0.776914537	0	0	0	0	0	0.22197558	0.030293852	0	0	0.990099013	0	0.498753101	0	0	0	0	0	0	0	0	0	0	0	0	0	0
1	43.25	0.032247663	0.841396644	0	0.647535205	4.498354435	0.967429876	4	0.75	2.1651	6.25	0.146305779	0	0.548269331	32.24766159	0	0	45	0.99800396	0	0	0.999091685	0.332963377	0	0	0	0	0	0.665926754	0	0	0	0	0	0	0	0	0	0	0	0	0	0	0	0	0	0	0	0
1	39.4	0.034470871	0.774553098	0	0.633096993	4.764325619	0.965184391	5	0.8	2.6533	8.6	0.13154433	0	0.486979485	34.47087097	0	0	43	0.99800396	0	0	0.999000967	0.44395116	0	0	0	0	0.990099013	0.554938972	0	0	0	0	0	0	0	0	0	0	0	0	0	0	0	0	0	0	0	0
1	36.25	0.047596384	0.950403417	0.029942557	0.634015858	4.747130394	0.951927662	4	0.75	5.9372	6.5	0.257981296	0.990099013	1.066701651	47.59638214	0	0	35	0.996677756	0.990099013	0	0.999167323	0.29970029	0	0	0	0	0.99502486	0.699300706	0	0	0	0	0	0	0	0	0	0	0	0	0	0	0	0	0	0	0	0
1	36.1535	0.86660248	0	0.026730138	0.094260395	6.783390522	0.111102886	202	0.202970297	5.3222	7.6139	0	0	0	1.02315402	0.845991194	0	229	0.134589508	0	0	0.96346122	0.999677539	0.990099013	0	0	0.036357027	0.999000967	0	0.022220578	0	0	0	0.998890102	0.019227073	0	0	0.990099013	0	0.996677756	0	0	0	0	0	0	0	0	0.990099013
1	35.9259	0.146061942	0.027432469	0.007552481	0.586965203	5.140528202	0.816448808	54	0.148148148	4.509	7.2407	0.01190429	0	0.295219153	0.830103695	0.174956262	0.199600786	318	0.774806321	0	0	0.990381837	0.665557384	0.990099013	0	0	0.009522903	0.999000967	0.332778692	0.037451778	0	0	0	0.798403144	0.049987506	0	0	0	0	0.990099013	0	0	0	0	0	0	0	0	0
1	34.91	0.077234201	0.082964298	0.004644408	0.618854761	4.735018253	0.869901001	100	0.24	4.3142	8.74	0.021505087	0.990099013	0.956783772	0.712876737	0.107341595	0.333055794	886	0.847433686	0	0	0.985776603	0.639744103	0.990099013	0.99502486	0	0.014082523	0.957934201	0.359856069	0.052844454	0	0	0	0.666111588	0.045196462	0	0.041649312	0	0	0	0	0	0	0	0	0	0	0	0
1	40.5385	0.220301643	0.032160839	0.037755688	0.621928334	4.855450153	0.76258266	13	0	4.6651	10.0769	0.011362345	0	0.763791323	220.3016357	0	0	102	0.999761999	0	0	0.999000967	0	0.990099013	0.990099013	0	0	0.990099013	0	0.01694628	0	0.016	0	0	0	0	0	0	0	0	0	0	0	0	0	0	0	0	0
1	38.4874	0.051579293	0.265293547	0.014976787	0.647479832	4.487916946	0.945190549	199	0.522613065	5.719	8.8693	0.038872503	0.99502486	0.93183887	1.753887534	0.028408552	0.461420178	2263	0.969678581	0.990099013	0	0.999968886	0.61476928	0.997506201	0.998751521	0	0	0.987052917	0.385156661	0.002578965	0	0	0	0.538323522	0.001893903	0	0	0	0.000644741	0.998890102	0	0	0	0	0	0	0	0	0
1	37.8866	0.033665624	0.28197713	0.014651935	0.647076368	4.423799038	0.952612519	194	0.639175258	5.5244	9.8505	0.03006092	0.997506201	0.88707	1.140434742	0.02851999	0.299925029	2354	0.957202196	0.990099013	0	0.990879059	0.700678825	0.997506201	0.998751521	0	0.006060422	0.999876559	0.291949511	0.01246875	0	0	0	0.699825048	0.010694996	0	0	0	0.001246875	0.998890102	0	0	0	0	0	0	0	0	0
1	37.9905	0.039135285	0.254738349	0.014312284	0.657464564	4.447402477	0.893102229	210	0.552380952	5.4282	9.8952	0.035612367	0.798403144	0.883588433	0.828574181	0.046232086	0.316995859	2488	0.859574318	0.990099013	0.12484394	0.92079407	0.630389154	0.748129606	0.873907566	0	0.07917656	0.860365033	0.369538456	0.067756616	0	0	0	0.658376038	0.094176471	0	0.139518663	0.199600786	0	0.998890102	0	0	0	0	0	0	0	0	0
2	36.5	0.166574121	0.601246959	0	0.652547657	4.394251823	0.832870603	4	0	5.0498	7	0.260812867	0.990099013	1.152839422	3.267760515	0.049975011	0.99800396	50	0.949525237	0	0	0.996677756	0	0	0.99502486	0	0	0.996677756	0.997506201	0	0	0.8	0	0	0	0	0	0	0	0	0	0	0	0	0	0	0	0	0
1	34.75	0.062460963	0.598822999	0	0.615785837	5.004572392	0.936914444	4	0.75	3.9607	8.75	0.130378096	0.990099013	0.966834962	62.46096039	0	0	27	0.99800396	0	0	0.999286234	0.498753101	0	0	0	0	0.998336077	0.498753101	0	0	0	0	0.990099013	0	0	0	0	0	0	0	0	0	0	0	0	0	0	0
1	38	0.23068051	0.124758044	0	0.57890743	5.283406734	0.768935025	10	0.4	5.2773	7.5	0.049987503	0	0.922365069	230.6804962	0	0.49751243	51	0.946870029	0	0	0.998336077	0.996677756	0	0.990099013	0	0	0.99800396	0	0	0	0	0	0.49751243	0.052603893	0	0	0	0	0	0	0	0	0	0	0	0	0	0
1	38.9055	0.444373935	0.128283768	0.016702481	0.265122592	6.554814339	0.539596915	127	0.748031496	6.3516	9.063	0.207508017	0	1.546303391	1.3302387	0.333055794	0.05554013	181	0.666111588	0	0	0.975958169	0.883929849	0.99502486	0.990099013	0	0.023803858	0.908265173	0.115925223	0	0	0	0	0.944182217	0	0	0.090826519	0	0.015870497	0	0	0	0	0	0	0	0	0	0
1	33.6818	0.10525392	0.034734289	0.007551824	0.608395338	5.092232704	0.894658327	22	0.454545455	4.1959	8.5909	0.00877116	0	0.112476297	105.2539139	0	0	136	0.999091685	0	0.990099013	0.999814868	0.887902319	0.990099013	0	0	0	0.996677756	0.11098779	0	0	0	0	0.990099013	0	0	0	0	0	0	0	0	0	0	0	0	0	0	0
1	37.75	0.222160518	0	0	0.563990653	5.278493881	0.749791741	8	0	5.6292	7.75	0	0	0	222.1605072	0	0	41	0.798403144	0	0	0.990099013	0	0	0	0	0	0.99502486	0	0.027770065	0	0	0	0	0	0.199600786	0	0	0	0	0	0	0	0	0	0	0	0	0
1	38.8571	0.099988885	0.041353241	0	0.623459458	4.792876244	0.822130859	14	0.285714286	5.6663	11.5	0.010525208	0	0.796600997	2.15335989	0.045433894	0	117	0.908677876	0	0	0.966344535	0.997506201	0	0.990099013	0	0.033322226	0.49751243	0	0.077769138	0	0	0	0	0.045433894	0	0.49751243	0	0	0	0	0	0	0	0	0	0	0	0
1	37.9545	0.212743327	0.041372954	0	0.576693118	5.267680168	0.755238771	22	0.090909091	5.2798	10.1818	0.022469385	0	0.493531525	212.7433167	0	0.990099013	114	0.999375403	0	0	0.999473929	0.664451838	0	0	0	0	0.998751521	0.332225919	0.0319115	0	0	0	0	0	0	0	0	0	0	0	0	0	0	0	0	0	0	0
1	39.0364	0.731528938	0	0	0.20464386	2.939608574	0.219458684	55	0.127272727	5.9074	8.7091	0	0	0	0.974478543	0.749687612	0	72	0.249895871	0	0	0.940623164	0.998573422	0	0	0	0.058788948	0.998336077	0	0.048768595	2.004321374	0	0	0	0	0	0	0	0	0	0	0	0.990099013	0	0	0	0	0	0
1	37.425	0.271163464	0.011895964	0.007823928	0.536739588	5.702064991	0.711804092	40	0.1	5.7715	8.7	0.010868384	0	0.254891574	0.744328737	0.363306075	0	134	0.635785639	0	0	0.962784708	0.798403144	0	0	0	0.037030179	0.996677756	0.199600786	0.016947716	0	0	0	0	0	0	0	0	0	0.990099013	0	0	0	0	0	0	0	0	0
1	33.2581	0.196059212	0.016384232	0	0.525663197	5.486005306	0.725419044	31	0.161290323	5.0022	9.5484	0.011492932	0	0.220234528	0.684138477	0.285578281	0.49751243	129	0.571156561	0	0	0.99966675	0.997506201	0	0	0	0	0.887902319	0	0.068620719	0	0	0	0.49751243	0.14278914	0	0.11098779	0	0	0	0	0	0	0	0	0	0.00980296	0	0
1	50	0	2.954724791	0.109098532	0.713719428	3.414687157	0.999756217	2	1	4	17	0.136342978	0.99502486	1.038162589	0	0	0.997506201	68	0.999375403	0.99502486	0	0.943920016	0.399201572	0	0	0	0.055524707	0.798403144	0.598802388	0	0	0	0	0	0	0	0.199600786	0	0	0.997506201	0	0	0	0	0	0	0	0	0
1	32.3846	0.159397185	0.034734289	0.023468404	0.627695024	4.845770836	0.840457857	13	0.076923077	4.2315	5.6923	0.011109877	0	0.757026732	4.944045067	0.03124024	0	103	0.968447387	0.990099013	0.990099013	0.999091685	0	0	0	0	0	0.998573422	0.990099013	0	0	0	0	0	0	0	0	0	0	0	0	0	0	0	0	0	0	0	0
1	40.7873	0.404696345	0.0135721	0.003460256	0.418464184	6.097548485	0.543516636	221	0.14479638	5.6715	11.819	0.023714478	0	0.659200072	0.831723511	0.485575587	0	498	0.457012296	0	0.852690399	0.974918723	0.664451838	0	0.147015586	0	0.024997916	0.998751521	0.332225919	0.051763486	0	0	0	0	0.057126537	0	0	0.990099013	0	0.990099013	0	0	0	0	0	0	0	0	0
1	31.5	0.047596384	0	0	0.639626741	4.247662544	0.904331267	2	0.5	2	6	0	0	0	47.59638214	0	0	29	0.998573422	0	0	0.999473929	0	0	0	0	0	0.99502486	0	0.047596384	0	0	0	0	0	0	0	0.990099013	0	0	0	0	0	0	0	0	0	0	0
1	36.7273	0.008546644	0.77634695	0	0.52195096	3.496024847	0.910217524	132	0.984848485	5.5448	7.7576	0.036495018	0	0.965788722	8.546643257	0	0.990099013	429	0.980580688	0	0.922334254	0.95183152	0	0	0.051719677	0	0.048072301	0.8991009	0.996677756	0.081193112	2.004321374	0	0	0	0.019227073	0	0.099900097	0.999565423	0	0	0	0	0	0	0	0	0	0	0.025859838
1	35.6667	0.416319728	0	0	0.510514259	5.993296623	0.582847595	6	0	5.3748	8.3333	0	0	0	1.249361873	0.332225919	0	15	0.664451838	0	0	0.873907566	0	0	0	0	0.12484394	0.99502486	0	0	0	0	0	0	0	0	0	0	0	0	0	0	0	0	0	0	0	0	0
1	39.0714	0.207508028	0.032160839	0	0.603801191	5.075628757	0.77343899	14	0.071428571	3.8631	12.0714	0.013696754	0	0.784924805	3.369309425	0.060587704	0.990099013	88	0.939109385	0	0	0.999231339	0	0	0	0	0	0.998336077	0	0	0	0	0	0	0	0	0	0.990099013	0.018864365	0	0	0	0	0	0	0	0	0	0
1	42.9231	0.128188685	0	0	0.631630421	1.171364546	0.833226502	13	0.230769231	5.9425	9.3846	0	0	0	128.1886749	0	0	92	0.999091685	0	0.99502486	0.999333739	0	0	0	0	0	0	0	0.038456608	2.004321374	0	0	0	0	0	0	0.990099013	0	0	0	0	0	0	0	0	0	0	0
1	41.8462	0	2.478566496	0.006947748	0.6378721	1.979589224	0.933963299	13	1	6.5452	11.9231	0.027270248	0.24937655	0.8105883	0	0	0.990099013	129	0.999545634	0	0.999000967	0.960595965	0	0	0	0	0.039207999	0.927908599	0.990099013	0.06592682	0	0	0	0	0	0	0	0.748129606	0	0.990099013	0	0	0	0	0	0	0	0	0
1	42.4211	0.042548664	0	0.007967468	0.617452145	4.983792305	0.957344949	19	0.789473684	7.1245	10.6316	0	0	0	42.54866028	0	0	131	0.999545634	0	0.999091685	0.999761999	0	0	0	0	0	0.999167323	0	0	0	0	0	0	0	0	0	0.997506201	0	0.990099013	0	0	0	0	0	0	0	0	0
1	34.5556	0.361010849	0.029942557	0	0.422502458	6.062550545	0.583171368	18	0.222222222	5.4345	9.7222	0.045433894	0	1.060230255	0.364253074	0.990099013	0	42	0	0	0.996677756	0.99502486	0	0	0	0	0	0	0.990099013	0.05554013	0	0	0	0	0	0	0	0.990099013	0	0	0	0	0	0	0	0	0	0	0
2	32.5833	0	1.142116762	0.07910893	0.676444113	4.683364391	0.99980402	12	0.916666667	2.7221	3.9167	0.129987001	0.521512389	0.473615646	0	0.027019726	0	112	0.972710133	0	0	0.855920076	0	0.99502486	0.990099013	0	0.142653346	0.997506201	0	0	0	0.008	0	0	0	0	0	0.478053004	0	0	0	0	0	0	0	0	0	0	0
1	37.48	0.222098827	0.079036746	0	0.318566769	6.439100742	0.777345896	25	0.8	6.1898	10.08	0.066622252	0	0.843075156	0.224093482	0.990099013	0	40	0	0	0.999375403	0.998336077	0	0	0	0	0	0	0.990099013	0	0	0	0	0.990099013	0	0	0	0.996677756	0	0	0	0	0	0	0	0	0	0	0
1	37.08	0.187382877	0.079036746	0	0.329530537	6.41445446	0.811992466	25	0.8	5.4341	9.48	0.062460962	0	0.820628107	0.374950916	0.498753101	0	41	0.498753101	0	0.999375403	0.998573422	0	0	0	0	0	0	0.990099013	0	0	0	0	0.990099013	0	0	0	0.996677756	0	0	0	0	0	0	0	0	0	0	0
1	38.5357	0.047262505	0.107171982	0	0.670171618	3.872409105	0.920375109	28	0.107142857	5.558	9.4643	0.012820278	0.99502486	0.566019058	1.391497016	0.032965224	0	595	0.928520441	0	0.374531835	0.953377485	0	0	0.624219716	0	0.046506219	0.999333739	0	0.029850002	0	0	0	0	0.038459428	0	0	0	0	0	0	0	0	0	0	0	0.0024875	0	0
1	35.2632	0.020522004	0.176010871	0	0.672241032	3.070957899	0.960802972	19	0.052631579	5.3689	9.2632	0.010215548	0.997506201	0.66372174	1.051438332	0.018518029	0	924	0.944419444	0	0.166389346	0.991368234	0	0	0.831946731	0	0.008546278	0.999756217	0	0.013059458	0	0	0	0	0.037036058	0	0	0	0.005596911	0	0	0	0	0	0	0	0	0	0
1	41	0	0	0	0.694659531	4.034950733	0.959616125	2	1	2.5	5.5	0	0	0	0	0	0	36	0.998890102	0	0.99502486	0.894266188	0	0	0	0	0.105207786	0.997506201	0	0.039984006	0	0	0	0	0	0	0	0	0	0	0	0	0	0	0	0	0	0	0
2	38.6538	0	3.114277297	0.048277803	0.536336243	1.966340899	0.97195226	26	1	5.7801	7.8846	0.23210141	0.272479564	0.400954574	0	0	0	83	0.998751521	0	0.642627656	0.999231339	0	0.664451838	0.357015342	0	0	0.997506201	0	0.027770065	2.004321374	0.007	0	0	0	0	0	0.726612151	0	0	0	0	0	0	0	0	0	0	0
2	24.2	0	3.672190251	0.182275492	0.68810457	3.63130331	0.996677756	5	1	2.4166	4.6	0.35875124	0.880742729	1.081672549	0	0	0.999000967	136	0.999876559	0.998336077	0	0	0	0.997506201	0	0	0	0.999565423	0	0	0	0.042	0.664451838	0	0	0	0	0.119019285	0	0	0	0	0	0	0	0	0	0	0
1	40.5	0.210415572	0	0	0.594634116	5.254290104	0.789058387	4	0	6.8007	11.5	0	0	0	210.4155579	0	0	21	0.99502486	0	0	0.99502486	0	0	0	0	0	0	0	0	0	0	0	0	0	0	0	0	0	0	0	0	0	0	0	0	0	0	0
1	40.2105	0	0	0.028019679	0.529586971	5.437592506	0.998751521	19	0.052631579	5.4994	9.5789	0	0	0	0	0.243210375	0	83	0.675584376	0.990099013	0	0.99502486	0	0	0	0	0	0.999642968	0	0	0	0	0.990099013	0	0.081070125	0	0	0.990099013	0	0	0	0	0	0	0	0	0	0	0
1	42	0.142653346	0.298874684	0	0.588006914	5.302310467	0.855920076	2	0.5	4	6	0.124843945	0	0.483496249	142.6533356	0	0	10	0.990099013	0	0.49751243	0.99502486	0	0	0.49751243	0	0	0.99502486	0	0	0	0	0	0	0	0	0	0	0	0	0	0	0	0	0	0	0	0	0
1	42.5	0.11098779	0.298874684	0	0.61381793	5.041667938	0.887902319	2	0.5	2.5	10.5	0.090826521	0	0.462303013	110.9877853	0	0	13	0.99502486	0	0.49751243	0.990099013	0	0	0.49751243	0	0	0.99502486	0	0	0	0	0	0	0	0	0	0	0	0	0	0	0	0	0	0	0	0	0
1	39.3333	0.44395116	0	0	0.479722559	6.135962486	0.44395116	6	0.333333333	5.9907	6.6667	0	0	0	443.9511414	0	0	13	0.99502486	0	0.99502486	0.99502486	0	0	0	0	0	0.49751243	0	0.11098779	0	0	0	0	0	0	0.49751243	0	0	0	0	0	0	0	0	0	0	0	0
1	38.5	0.189138085	0.041353241	0	0.626654863	5.073328018	0.756552339	10	0	4.2249	7.5	0.019603999	0.990099013	0.798294306	1.563744783	0.119952016	0	63	0.879648149	0	0	0.998573422	0	0	0	0	0	0.998336077	0	0.027019726	0	0	0	0	0	0	0	0	0.027019726	0	0	0	0	0	0	0	0	0	0
1	44.7143	0.12484394	0.563220823	0	0.62759763	1.176011562	0.873907566	7	0.571428571	3.0439	3.8571	0.296186598	0.665926754	0.608677089	0.868448377	0.142755166	0	34	0.856531024	0	0.332225919	0.998336077	0	0	0.664451838	0	0	0.997506201	0	0	2.004321374	0.083	0	0	0	0	0	0.332963377	0	0	0	0	0	0	0	0	0	0	0
1	34.6667	0.049987506	0.22127123	0	0.634592414	4.614955425	0.87478137	6	0.5	5.2095	6.8333	0.039207998	0	0.898833454	0.739216805	0.06662225	0.990099013	60	0.932711482	0	0.664451838	0.915903389	0	0	0.332225919	0	0.083263949	0.999167323	0	0.074981257	0	0	0	0	0	0	0	0.990099013	0	0	0	0	0	0	0	0	0	0	0
2	30.2	0	3.763502865	0.386784618	0.662804246	3.961595297	0.922722042	5	1	2.9394	2.6	0.651612178	0.996677756	1.124565005	0	0	0.990099013	97	0.873907566	0.990099013	0.084731407	0.936914444	0	0.999523997	0.915099144	0	0.062460963	0.990099013	0	0.03844675	0	0	0.990099013	0	0.12484394	0	0	0	0.03844675	0	0	0	0	0	0	0	0	0	0
2	25.7	0	1.296925715	0.752137818	0.548439562	1.650816083	0.996677756	10	0.9	3.4293	4.2	0.65494657	0.990099013	1.193870664	0	0.12484394	0.592373192	42	0.873907566	0.922367394	0	0.990099013	0.332225919	0	0	0	0	0.99502486	0.664451838	0	2.004321374	0	0.990099013	0.296186596	0	0	0	0	0	0.990099013	0	0	0	0	0	0.076863952	0	0	0
1	33.5	0.066644453	0.299948315	0	0.659751773	3.794788122	0.899700105	2	0	4.5	7.5	0.046500814	0	0.724422276	66.64444733	0	0.990099013	46	0.999286234	0	0	0.998573422	0	0	0	0	0	0.998573422	0.990099013	0.033322226	0	0	0	0	0	0	0	0	0	0	0	0	0	0	0	0	0	0	0
1	39.625	0.116252042	0.079036746	0	0.634417772	4.986534595	0.860265076	8	0.375	4.5208	9.75	0.022217285	0	0.265801996	116.252037	0	0.990099013	55	0.873907566	0	0	0.855920076	0.996677756	0	0	0	0.142653346	0.998336077	0	0.023250408	0	0	0	0	0.12484394	0	0	0	0	0	0	0	0	0	0	0	0	0	0
1	37.6429	0.122423999	0	0	0.575931728	5.361710072	0.816160023	14	0.5	5.7004	9.0714	0	0	0	1.213318944	0.099900097	0	66	0.799200773	0	0	0.887902319	0.997506201	0	0	0	0.11098779	0.998336077	0	0.061212	0	0	0	0.996677756	0.099900097	0	0	0	0	0	0	0	0	0	0	0	0	0	0
1	38.1667	0.111086428	0.066843546	0	0.640142024	4.719306946	0.866474152	6	0	4.1096	9.3333	0.02127207	0	0.759152651	0.882731616	0.12484394	0	54	0.873907566	0	0	0.99961555	0	0	0.990099013	0	0	0.855920076	0	0.022217287	0	0	0	0	0	0	0.142653346	0	0	0	0	0	0	0	0	0	0	0	0
1	35	0.138850331	0	0	0.576284647	5.303083897	0.833101928	9	0.333333333	3.1309	5.5556	0	0	0	0.829505205	0.166389346	0	45	0.831946731	0	0	0.990099013	0.996677756	0	0	0	0	0.99502486	0	0	0	0	0	0	0	0	0	0	0.027770065	0	0	0	0	0	0	0	0	0	0
1	34.1111	0.14139986	0.02801064	0	0.610036731	4.9225564	0.848399162	18	0.166666667	4.1829	8.9444	0.009008197	0	0.259456992	3.986365795	0.034470871	0	132	0.896242678	0	0	0.999167323	0.748129606	0	0	0	0	0.99800396	0.24937655	0.010099989	0	0	0	0	0.068941742	0	0	0	0	0	0	0	0	0	0	0	0	0	0
1	32.4286	0.068953633	0.079036746	0	0.719024539	4.142204285	0.93087399	7	0.285714286	3.9071	6.8571	0.009522903	0.990099013	0.724880159	3.40897727	0.019227073	0	113	0.9613536	0	0	0.799200773	0.99502486	0	0	0	0.199800193	0.998573422	0	0	0	0	0	0	0.019227073	0	0	0	0	0	0	0	0	0	0	0	0	0	0
1	40.4	0.158704966	0	0	0.596759677	4.887047768	0.77765435	10	0	6.02	10.4	0	0	0	158.7049561	0	0	76	0.999231339	0	0	0.99800396	0	0	0	0	0	0.990099013	0	0.063481987	0	0	0	0	0	0	0	0	0	0	0	0	0	0	0	0	0	0	0
2	25.3636	0	3.602168551	0.60169833	0.634286642	4.930746078	0.998336077	11	1	3.0587	8.0909	0.579626141	0	0.646176875	0	0	0.633122265	80	0.999565423	0.951927662	0	0.998336077	0	0	0	0	0	0.996677756	0.999523997	0	0	0.015	0	0.366544485	0	0	0	0	0	0.998573422	0	0	0	0	0	0	0	0	0
2	27.5	0	2.478566496	0.474245122	0.470500857	5.992964268	0.99502486	4	1	3.4911	7.25	0.499168053	0	1.095177889	0	0	0	10	0.990099013	0	0	0.990099013	0.798403144	0	0.99502486	0	0	0	0.199600786	0	0	0.12	0	0	0	0	0	0	0	0.99502486	0	0	0	0	0	0	0	0	0
2	32.4	0.006116021	0.396641668	0	0.677411556	2.490035295	0.951041222	5	0.6	8.0846	8.8	0.007058657	0	0.722168684	6.116020679	0	0	452	0.932694733	0	0	0.982589245	0.49751243	0	0.99502486	0	0.017238408	0.873907566	0.49751243	0.039754134	0	0.027	0	0.990099013	0.067221239	0	0.12484394	0.990099013	0.00305801	0	0	0	0	0	0	0	0	0	0
1	43.25	0.031862549	0.139641405	0.009299625	0.656761885	3.995677948	0.946072638	96	0.395833333	6.7623	12.1771	0.013213134	0	0.86844039	0.558311105	0.056069527	0.285306692	1799	0.925147176	0	0	0.994924903	0.717235386	0	0.998573422	0	0.005024873	0.999697089	0.282547295	0.018994981	0	0.053	0.990099013	0.71326673	0.018689841	0	0	0	0.001225483	0.997506201	0	0	0	0	0	0	0.001838224	0	0
1	37.0385	0.453318208	0.055044073	0.004611857	0.147174999	6.658031464	0.379987329	701	0.788873039	4.8709	7.9772	0.140835152	0	0.610195339	0.867574096	0.521512389	0.025207965	901	0.347674906	0	0.749063671	0.991410673	0.957662404	0.990099013	0.12484394	0	0	0.999795973	0.035633948	0.15332821	0	0	0.990099013	0.966305315	0.130378097	0	0	0.99502486	0.013332888	0.990099013	0	0	0	0	0	0	0	0	0.12484394
1	37.018	0.481832266	0.005361397	0.006138323	0.051328436	6.694717884	0.138609275	724	0.777624309	4.92	7.9033	0.043468811	0	0.065964267	0.737998664	0.651890457	0	897	0.086918727	0	0.374531835	0.974959373	0.995452583	0.990099013	0	0	0.024998959	0.958988011	0.004524785	0.376225203	0	0	0.990099013	0.999915957	0.260756195	0	0.040808	0.49751243	0	0.99502486	0	0	0	0.49751243	0	0	0.003300221	0	0.624219716
1	34.4	0.172354355	0	0	0.627861798	4.861146927	0.827300906	5	0	3.0067	7.4	0	0	0	172.3543549	0	0	39	0.999000967	0	0	0.990099013	0	0	0	0	0	0.99502486	0	0	0	0	0	0	0	0	0	0	0	0	0	0	0	0	0	0	0	0	0
1	36.3333	0.230591848	0	0	0.496417403	5.371255398	0.614911616	3	0	6.1644	9	0	0	0	230.5918427	0	0	14	0.990099013	0	0	0.998336077	0	0	0	0	0	0	0	0.153727904	0	0	0	0	0	0	0	0	0	0	0	0	0	0	0	0	0	0	0
1	36.2353	0	1.075221634	0.037755688	0.499513686	5.754971504	0.999500215	17	0.941176471	3.9922	8.0588	0.314195944	0.990099013	1.137154698	0	0.142653346	0.356887937	54	0.570613384	0.990099013	0	0.998890102	0.582847595	0	0	0	0	0.99502486	0.416319728	0	0	0.067	0	0.642398298	0.285306692	0	0	0	0	0	0	0	0	0	0	0	0	0	0
1	39.1	0	3.114277297	0	0.511290491	5.811806202	0.998336077	10	1	5.831	8	0.649675162	0	0.613275647	0	0	0.664451838	30	0.990099013	0	0	0.997506201	0.4497751	0	0	0	0	0	0.549725115	0	0	0	0	0.332225919	0	0	0	0	0	0	0	0	0	0	0	0	0	0	0
2	40.6923	0.014284695	0.396641668	0	0.653329909	4.361522198	0.985643923	13	0.846153846	7.1319	9.4615	0.01935359	0.990099013	0.805802405	14.28469372	0	0.664451838	168	0.999286234	0	0	0.999687672	0.999000967	0	0	0	0	0	0	0	0	0	0	0.332225919	0	0	0	0	0	0	0	0	0	0	0	0	0	0	0
2	38.2	0	2.778874472	0	0.654578984	4.340502262	0.999412119	5	1	4.8744	7.8	0.098344534	0	0.46315515	0	0	0.570613384	66	0.999736965	0	0	0.998336077	0.498753101	0	0	1	0	0.99502486	0.498753101	0	0	0	0	0.427960038	0	0	0	0	0	0	0	0	0	0	0	0	0	0	0
2	39.7	0.090867788	0.087062528	0	0.536849678	5.576416016	0.863243997	20	0.55	5.915	8.25	0.03703018	0	0.195634291	0.529254675	0.170690089	0.12484394	76	0.804681838	0	0	0.998336077	0.798403144	0	0	1	0	0.99502486	0.199600786	0.045433894	0	0	0	0.873907566	0.024384297	0	0	0	0	0	0	0	0	0	0	0	0	0	0
2	38.5	0	3.000434077	0	0.668615401	3.222608089	0.99966675	2	1	5.5	5.5	0.126566257	0	0.628067434	0	0	0.998573422	83	0.950987577	0	0	0.998751521	0.399201572	0	0	1	0	0.997506201	0.598802388	0	0	0	0	0	0.048768595	0	0	0	0	0	0	0	0	0	0	0	0	0	0
2	33.5	0	3.079543007	0	0.681388199	3.177464485	0.99970603	2	1	1.5	7.5	0.141159864	0	1.05677855	0	0	0.831946731	87	0.9997437	0	0	0.999000967	0.142653346	0	0.990099013	1	0	0.997506201	0.855920076	0	0	0.038	0	0.166389346	0	0	0	0	0	0	0	0	0	0	0	0	0	0	0
2	32.5556	0	2.603144373	0	0.620665789	4.660027504	0.97030288	9	1	2.4994	6.4444	0.05404675	0	0.891772151	0	0	0	86	0.948474765	0	0	0.998890102	0.570613384	0	0.990099013	1	0	0.997506201	0.427960038	0	0	0.038	0	0.99800396	0.051268909	0	0	0	0	0	0	0	0	0	0	0	0.029403118	0	0
2	34.375	0.05554013	0.175850319	0	0.552981734	5.208379269	0.888642073	16	0.625	4.5208	6.75	0.046146747	0	0.941551089	0.536423564	0.102537818	0	88	0.769033611	0	0	0.998751521	0.71326673	0	0.990099013	1	0	0.997506201	0.285306692	0.05554013	0	0.038	0	0.99800396	0.128172264	0	0	0	0	0	0	0	0	0	0	0	0	0	0
2	31.75	0	3.204391332	0.072489978	0.660697699	4.166385651	0.999687672	4	1	4.5	6.5	0.271140485	0.990099013	1.061537623	0	0	0.554938972	63	0.999091685	0	0	0.998890102	0	0.990099013	0.990099013	1	0	0.99502486	0.998890102	0	0	0.11	0	0.44395116	0	0	0	0	0	0.990099013	0	0	0	0	0	0	0	0	0
2	34.2667	0	2.699837726	0.072489978	0.557617664	5.49263525	0.888559759	15	1	4.6876	7.6	0.116252034	0.990099013	0.978365064	0	0	0.22197558	62	0.999286234	0	0	0.8991009	0.799200773	0.990099013	0.990099013	1	0.099900097	0.99502486	0.099900097	0.074046649	0	0.11	0	0.776914537	0	0	0	0	0	0.990099013	0.099900097	0	0	0	0	0	0.037023325	0	0
2	34.4	0.041649312	1.075221634	0.07910893	0.567226648	5.208311081	0.874635577	10	0.9	3.048	6.1	0.261842418	0.990099013	1.083567023	41.64931107	0	0.285306692	55	0.908265173	0	0	0.998890102	0.363306075	0.990099013	0.990099013	1	0	0.990099013	0.635785639	0.083298624	0	0	0	0.71326673	0.090826519	0	0	0	0	0.990099013	0	0	0	0	0	0	0	0	0
2	33.75	0.043459363	1.075221634	0.037755688	0.65040797	4.434571266	0.956106007	4	0.75	1.5	9.5	0.249943195	0	0.618302763	43.45936203	0	0.996677756	48	0.999091685	0	0	0.999091685	0.272479564	0.990099013	0	1	0	0	0.726612151	0	0	0.059	0	0	0	0	0	0	0	0	0	0	0	0	0	0	0	0	0
2	35.8571	0	0.738591262	0.037755688	0.607820213	4.968618393	0.957934201	7	0.714285714	5.095	10.4286	0.219458669	0	0.569274247	0	0.181653038	0.332225919	49	0.817438662	0	0	0.999091685	0.272479564	0.990099013	0	1	0	0	0.726612151	0.041649312	0	0.059	0	0.664451838	0	0	0	0	0	0	0	0	0	0	0	0	0	0	0
2	34.5556	0	0.774553098	0.045709287	0.592134655	5.218386173	0.916284859	9	0.888888889	3.7417	11	0.138850319	0	0.395551324	0	0.090826519	0.332225919	49	0.817438662	0	0	0.8991009	0.635785639	0.990099013	0	1	0.099900097	0	0.363306075	0.083298624	0	0.059	0	0.332225919	0.090826519	0	0	0	0	0	0	0	0	0	0	0	0	0	0
2	34	0.019603999	0.367151522	0	0.655290782	3.421896219	0.940991998	4	0.25	4.3875	9.5	0.03199744	0	0.621333718	0.745023847	0.025313251	0.996677756	135	0.923933625	0	0	0.998573422	0.49751243	0	0	1	0	0.99800396	0.49751243	0.039207999	0	0	0	0	0.050626501	0	0	0	0	0	0	0	0	0	0	0	0	0	0
1	39.5312	0.173887834	0.033410892	0	0.583892286	5.541059971	0.739023328	32	0.21875	5.3619	12	0.02272469	0.990099013	0.884911716	0.639818251	0.270776927	0	126	0.729014814	0	0	0.849575222	0.998336077	0	0.990099013	0	0.149925038	0.99800396	0	0.086943917	0	0.071	0	0.990099013	0	0	0	0	0	0	0	0	0	0	0	0	0	0	0
1	34.7778	0.186003268	0	0	0.576119244	5.033808231	0.744013071	9	0.111111111	4.3716	10.3333	0	0	0	186.0032654	0	0	59	0.932711482	0	0	0.999231339	0	0	0	0	0	0.998751521	0	0.069751225	0	0	0	0.990099013	0.06662225	0	0	0	0	0	0	0	0	0	0	0	0	0	0
1	35.8333	0.199900046	0	0	0.461002678	5.336697578	0.499750108	6	0.333333333	3.496	8.3333	0	0	0	199.9000397	0	0	29	0.998573422	0	0	0.999500215	0.99502486	0	0	0	0	0.997506201	0	0.299850076	0	0	0	0	0	0	0	0	0	0	0	0	0	0	0	0	0	0	0
1	37.2759	0.137883484	0.096693353	0	0.419379175	3.566635847	0.861771822	29	0.862068966	5.464	9.2759	0.032247662	0	0.07280153	137.8834839	0	0	61	0.831946731	0	0	0.986884773	0.959616125	0	0	0	0.012985326	0	0.039984006	0	2.004321374	0	0	0.990099013	0.166389346	0	0	0	0	0	0	0	0.990099013	0	0	0	0	0	0
1	38.1143	0.384467512	0	0	0.300545841	6.40414381	0.576701283	35	0.685714286	5.5213	10.0286	0	0	0	2.296845675	0.166389346	0	58	0.665557384	0	0	0.933208883	0.919632137	0	0	0	0.066657774	0	0	0.03844675	0	0	0	0.990099013	0.166389346	0	0	0	0	0	0.079968013	0	0	0	0	0	0	0	0
1	33.2647	0.605877042	0.033410892	0.043443936	0.284703374	6.484208107	0.302938521	34	0.264705882	3.833	7.8824	0.133244504	0	1.132234931	0.969062626	0.624219716	0.24937655	52	0.374531835	0	0.49751243	0.811992466	0.99800396	0.990099013	0.49751243	0	0.187382877	0.998336077	0	0.090881556	0	0	0	0.748129606	0	0	0	0	0	0.990099013	0	0	0	0	0	0	0	0	0
1	37.6667	0.567079544	0.00954322	0.006732339	0.327532798	6.41972971	0.41784808	57	0.210526316	5.6042	9.4737	0.028563268	0	0.185416043	1.052002668	0.538047671	0.49751243	93	0.461183697	0	0	0.966505587	0.999091685	0.990099013	0	0	0.033327781	0.998336077	0	0.014923145	0	0	0	0.49751243	0	0	0	0	0	0	0	0	0	0	0	0	0	0	0
1	37.4815	0.2291428	0.048291238	0.00827095	0.525434256	5.723805904	0.729090691	54	0.37037037	6.0236	10.5556	0.033895433	0	0.96564877	1.083471775	0.210489392	0.166389346	177	0.771794438	0.990099013	0	0.97195226	0.936914444	0	0.99502486	0	0.027770065	0.943920016	0.062460963	0.041662324	0	0	0	0.831946731	0.017540783	0	0.055524707	0	0	0	0	0	0	0	0	0	0	0	0
1	39.8684	0.179441184	0.175970705	0	0.428155124	6.093138695	0.794668078	38	0.684210526	6.3191	8.7368	0.130406433	0	0.308294386	0.537070155	0.333111256	0.11098779	86	0.599600255	0	0.990099013	0.99966675	0.77237618	0	0	0	0	0.998890102	0.227169469	0.025634455	0	0.021	0	0.887902319	0.06662225	0	0	0	0	0	0	0	0	0	0	0	0	0	0
1	39.2881	0.552486241	0.014718267	0	0.200924054	6.567737579	0.342015266	59	0.508474576	5.9188	9.322	0.055524708	0	0.142337352	0.965850174	0.571020663	0	83	0.285510331	0	0.990099013	0.965184391	0.956106007	0	0	0	0.034470871	0.998890102	0.043459363	0.105235472	0	0.021	0	0.998573422	0.142755166	0	0	0	0	0	0	0	0	0	0	0	0	0	0
1	34.7273	0.134308308	0	0	0.616733849	4.760268688	0.80584985	11	0.090909091	4.0329	9.0909	0	0	0	3.532261133	0.037023325	0	95	0.814513147	0	0	0.908265173	0	0	0	0	0.090826519	0.99800396	0	0.05969258	0	0	0	0.990099013	0.148093298	0	0	0	0	0	0	0	0	0	0	0	0	0	0
1	34.3529	0.191767693	0.014235771	0	0.542358816	5.357373714	0.732826531	34	0.117647059	3.3256	9.6176	0.008619947	0	0.29688397	0.955017447	0.199800193	0	161	0.799200773	0	0.990099013	0.999473929	0.748129606	0	0	0	0	0.996677756	0.24937655	0.075337306	0	0	0	0	0	0	0	0	0	0	0	0	0	0	0	0	0	0	0
1	38.8529	0.45814243	0	0.006529885	0.25569436	6.564117432	0.541441083	34	0.617647059	4.7911	8.5294	0	0	0	0.688468218	0.664451838	0	48	0.332225919	0	0	0.999838769	0.999523997	0.990099013	0	0	0	0.997506201	0	0	0	0.014	0	0	0	0	0	0	0	0	0	0	0	0	0	0	0	0	0
1	39.0909	0.124960959	0.20379479	0.006433157	0.478333533	5.95815897	0.874726713	22	0.772727273	4.3458	7.5	0.08820935	0	0.214323148	0.499092102	0.24937655	0	57	0.748129606	0	0	0.96908164	0.809138477	0.990099013	0	0	0.030764496	0.997506201	0.14278914	0	0	0.014	0	0	0	0	0	0	0	0	0.047596384	0	0	0	0	0	0	0	0
1	34.3962	0.3998667	0.051122381	0	0.222360849	6.522680759	0.433188945	53	0.698113208	4.4791	7.1132	0.111049417	0.990099013	1.683801293	0.898675501	0.44395116	0.099900097	78	0.332963377	0	0	0.912646651	0.999642968	0	0	0	0.086918727	0.997506201	0	0.166611135	0	0.016	0	0.8991009	0.22197558	0	0	0	0	0	0	0	0	0	0	0	0	0	0
1	35.0833	0.049975011	0.695516352	0.018475541	0.538654387	5.658248901	0.949525237	12	0.916666667	5.2361	5.5	0.133288904	0	0.316744328	49.97500992	0	0.49751243	42	0.998573422	0	0	0.999500215	0.768639505	0	0	0	0	0.996677756	0.230591848	0	0	0	0	0.49751243	0	0	0	0	0	0.990099013	0	0	0	0	0	0	0	0	0
1	33.7931	0.526038945	0	0.023468404	0.263269544	6.492150784	0.420831144	29	0.482758621	4.3385	4.931	0	0	0	1.051025867	0.499500483	0	44	0.399600387	0	0	0.940623164	0.922367394	0	0	0	0.058788948	0.664451838	0	0.052603893	0	0	0	0.99502486	0.099900097	0	0.332225919	0	0	0.990099013	0.076863952	0	0	0	0	0	0	0	0
1	35.1613	0.094668955	0.115349377	0.010721218	0.622051537	4.924044609	0.905271888	31	0.258064516	5.3707	7.8387	0.035712464	0.990099013	0.971108258	0.578120947	0.162752852	0.427960038	227	0.837014675	0	0	0.999677539	0.570613384	0	0	0	0	0.998890102	0.427960038	0	0	0	0	0.570613384	0	0	0	0	0	0.990099013	0	0	0	0	0	0	0	0	0
1	33.8333	0.036840167	0.230270236	0	0.621398747	4.558963776	0.910478413	24	0.583333333	4.5727	8.0833	0.031962011	0.990099013	0.914060533	0.520700037	0.069751225	0.142653346	254	0.906765878	0	0	0.999687672	0.614911616	0	0	0	0	0.998573422	0.384319752	0.052628811	0	0	0	0.855920076	0.023250408	0	0	0	0	0	0	0	0	0	0	0	0	0	0
1	32.9444	0.044532612	0.397722988	0	0.649158537	4.175227642	0.939233243	18	0.333333333	5.5633	7.7778	0.070036185	0	0.580029488	0.397655964	0.11098779	0.990099013	281	0.776914537	0	0	0.999687672	0.249895871	0	0	0	0	0	0.70803833	0.016193677	0	0	0	0	0.11098779	0	0	0	0	0	0.041649312	0	0	0	0	0	0	0	0
1	38.6853	0.460072309	0.02227449	0	0.328968793	6.369597912	0.492934614	197	0.421319797	5.4998	9.1624	0.049176297	0	0.916070044	0.861307621	0.53315562	0.166389346	338	0.366544485	0	0.332225919	0.894266188	0.905775785	0	0.664451838	0	0.105207786	0.998751521	0.035289966	0.046946153	0	0	0	0.665557384	0.099966675	0	0	0.990099013	0	0	0.058816608	0	0	0	0	0	0	0	0
2	39.0244	0.015502675	1.571923108	0	0.608745933	5.055529594	0.945663154	41	0.951219512	5.3016	8.122	0.350944666	0	0.877708972	15.5026741	0	0.699300706	263	0.866089284	0	0	0.957934201	0.336417139	0	0.49751243	0	0.041649312	0.908265173	0.607419848	0.038756687	0	0	0	0.29970029	0.1332445	0	0.090826519	0	0	0	0.056069527	0	0	0	0	0	0	0	0.49751243
1	38.8906	0.550344944	0.015792353	0	0.189195067	6.594427586	0.34105885	192	0.578125	4.6368	8.4896	0.058811998	0	0.122596286	0.769954562	0.713775873	0	263	0.285510331	0	0.49751243	0.935182214	0.934492111	0	0	0	0.064495325	0.915903389	0.028034763	0.108518727	0	0	0	0.908265173	0	0	0.083263949	0	0	0	0.037379682	0	0	0	0	0	0	0	0.49751243
1	33.5195	0.26361239	0.056894186	0.012961108	0.433145255	5.851717472	0.554495037	77	0.350649351	4.4136	9.1169	0.059823947	0	0.33762908	0.975633144	0.269196242	0.1332445	222	0.628124595	0	0	0.999286234	0.721821189	0.990099013	0	0	0	0.949525237	0.277623534	0.181801647	0	0	0	0.866089284	0.102550954	0	0.049975011	0.990099013	0	0	0	0	0	0	0	0	0	0	0
1	31.88	0.071994238	0.449714447	0	0.627395332	4.737224579	0.911927044	25	0.56	3.9404	5.56	0.103621574	0.990099013	1.026349187	2.165053844	0.032252863	0.571020663	221	0.951459467	0	0	0.999167323	0.420831144	0	0	0	0	0.999286234	0.578642786	0	0	0	0	0.428265512	0.016126432	0	0	0	0.00799936	0	0	0	0	0	0	0	0.00799936	0	0
1	32.6667	0.07906609	0.07252031	0.034734289	0.631399095	4.791791916	0.920887411	30	0.266666667	3.6468	6.6333	0.018098729	0.99502486	0.756907582	0.377860874	0.208246559	0	251	0.791336954	0	0	0.998573422	0.998336077	0.990099013	0.99502486	0	0	0.99800396	0	0	0	0	0	0.99502486	0	0	0	0	0	0	0	0	0	0	0	0	0	0	0
1	35.8958	0.056909412	0.096882877	0	0.653559327	4.452067375	0.926810384	48	0.333333333	4.8016	11.3333	0.015716784	0	0.800108254	0.688842475	0.081615999	0.49751243	566	0.918179989	0	0	0.978952587	0.881834209	0	0.998336077	0	0.020977555	0.908265173	0.058788948	0.012194874	0	0	0	0.49751243	0	0	0.090826519	0	0.004064958	0	0.058788948	0	0	0	0	0	0	0	0
1	36.3478	0.050248731	0.101410043	0	0.637902439	4.208870411	0.864278197	23	0.173913043	4.3287	6.9565	0.016555743	0	0.598084092	0.758899033	0.065212667	0	347	0.905731499	0	0	0.999565423	0.996677756	0	0.99800396	0	0	0.936914444	0	0.075373098	0	0	0	0	0.028983409	0	0	0.49751243	0	0	0	0	0	0.49751243	0	0	0.010049746	0	0
2	25.2308	0	3.892150278	0.98149398	0.633675098	1.852293015	0.998573422	13	1	2.7607	5.6154	0.795837159	0.996677756	1.133516192	0	0	0.807588756	113	0.999231339	0.967429876	0	0.990099013	0	0.990099013	0.990099013	0	0	0.997506201	0.999091685	0	2.004321374	0.05	0.99502486	0.166645303	0	0	0	0	0	0.999000967	0	0	0	0	0	0.032247663	0	0	0
1	33.8125	0.318037242	0	0	0.428183556	5.92159605	0.590640604	16	0.375	4.9462	7.3125	0	0	0	1.583324432	0.199866757	0	43	0.666222513	0	0	0.999286234	0.998336077	0	0	0	0	0.998751521	0	0.090867788	0	0	0	0	0.1332445	0	0	0	0	0	0	0	0	0	0	0	0	0	0
1	34.5946	0	3.255513713	0.003545136	0.360452443	5.803166866	0.64596051	111	1	5.4846	8.009	0.135328171	0.285306692	0.646685779	0	0	0.096758589	336	0.59146595	0.990099013	0	0.916621745	0.743811727	0	0	0	0.083329253	0.890485823	0.121936344	0.345102191	0	0.121	0	0.806321561	0.408393174	0	0.109357908	0	0	0.990099013	0.048774537	0	0	0.71326673	0	0	0.008848774	0	0.990099013
1	39.4286	0.135098621	0.057914498	0	0.631134987	4.80130291	0.864631236	7	0	3.58	8.4286	0.019603999	0	0.753729165	1.338272333	0.099950023	0	58	0.8995502	0	0	0.997506201	0	0	0	0	0	0.99502486	0.990099013	0	0	0.04	0	0	0	0	0	0	0	0	0	0	0	0	0	0	0	0	0
1	34	0.088869147	0.079036746	0	0.617446959	4.867622375	0.888691425	8	0.375	2.4717	8.875	0.018864365	0.990099013	0.768747151	1.141338706	0.076863952	0	62	0.922367394	0	0	0.999565423	0.996677756	0	0	0	0	0.99502486	0	0.022217287	0	0	0	0	0	0	0	0	0	0	0	0	0	0	0	0	0	0	0
1	38.3937	0.160513639	0.223763056	0.003595958	0.481211752	5.03089571	0.82660234	1087	0.709291628	4.9979	7.5814	0.120884671	0.399201572	0.857847095	0.893390775	0.178667888	0.201723292	2878	0.811623096	0	0.181653038	0.994698465	0.783427	0.798403144	0.726612151	0	0.005290949	0.984550476	0.211780071	0.008583617	2.303196057	0.048	0.990099013	0.792484343	0.006925112	0	0.010282512	0.399201572	0.002575085	0.855920076	0.003184663	0	0.142653346	0.199600786	0	0.990099013	0.001716723	0	0.090826519
2	37.9597	0.017575651	0.975552402	0.002303937	0.664897919	3.933798313	0.981206179	149	0.704697987	6.0436	8.3154	0.132430999	0.332225919	0.967360198	0.935204208	0.017793383	0.714221954	2974	0.970332503	0.996677756	0.099900097	0.999115586	0.205050409	0.99502486	0.8991009	0	0	0.999942899	0.792112589	0.000606057	0	0.083	0.990099013	0.276760995	0.01067603	0.001186226	0	0	0.000606057	0.990099013	0.00280891	0	0	0.664451838	0	0	0	0	0
1	36.911	0.584123254	0.010015903	0.002808682	0.287607253	5.909874439	0.409521192	1753	0.290929835	5.3006	9.1295	0.033029237	0	1.075631022	0.958718956	0.608274758	0.03124756	2647	0.384173542	0.996677756	0.332963377	0.99628365	0.952829957	0.996677756	0.665926754	0	0.002780326	0.987438321	0.047145233	0.004444416	2.004321374	0	0.99502486	0.960862458	0.003766407	0.001883204	0.012499219	0	0.001269833	0	0	0.000926775	0.990099013	0.990099013	0	0	0.000634917	0	0
1	36.7629	0.008115895	1.211275115	0.002961926	0.652759373	4.255738735	0.931009114	194	0.886597938	5.4371	8.634	0.137478979	0.49751243	1.011546969	0.514082134	0.014787157	0.622899771	2791	0.927894115	0.996677756	0	0.948396325	0.325691462	0.996677756	0.998751521	0	0.050656185	0.963355899	0.63866055	0.059130091	0	0	0.49751243	0.360626161	0.05545184	0.001848395	0.036583137	0	0	0.990099013	0.035622504	0	0	0.49751243	0	0	0.00173912	0	0
2	26	0	2.903632516	0.39750622	0.55296886	1.533506274	0.998336077	5	1	2.9257	2.8	0.532978015	0.990099013	1.172723532	0	0	0.428265512	23	0.990099013	0.71326673	0	0.997506201	0	0.990099013	0	0	0	0.99502486	0.990099013	0	2.004321374	0	0	0.356887937	0	0	0	0	0	0.996677756	0	0	0	0	0	0.142653346	0	0	0
1	38.1	0.085708164	0.11646628	0.01702666	0.619782269	4.922586441	0.907078087	30	0.133333333	4.4372	8.3333	0.042325803	0.990099013	0.709208608	0.414345175	0.205852076	0	220	0.794000864	0	0.12484394	0.999375403	0.99502486	0.990099013	0.873907566	0	0	0.998890102	0	0.007142347	0	0	0	0.990099013	0	0	0	0	0	0	0	0	0	0	0	0	0	0	0
2	28	0	2.699837726	0.300307976	1.013805747	3.675251484	0.922899485	5	1	3.0725	4.4	0.090892565	0.166389346	0.899360776	0	0	0.166389346	130	0.032252863	0.166389346	0.332225919	0.99502486	0	0.99502486	0.664451838	0	0	0.090826519	0.990099013	0	0	0.034	0	0.665557384	0	0	0	0	0.07690829	0	0	0	0	0	0	0	0	0	0
2	36.2917	0.026818896	0.894365451	0.006838886	0.669073999	1.970815063	0.973142743	24	0.458333333	3.9713	7.75	0.211899717	0.8995502	1.094676018	0.365976155	0.072280444	0	444	0.927599072	0	0.115369819	0.990099013	0	0	0.884501934	0	0	0.999600172	0.99502486	0	0	0.895	0.990099013	0	0	0	0	0.099950023	0	0.990099013	0	0	0	0	0.00980296	0	0	0	0
1	37.75	0.319872051	0	0	0.525898337	5.731961727	0.679728091	8	0	6.3196	12.25	0	0	0	319.8720398	0	0	26	0.990099013	0	0	0.999091685	0	0	0	0	0	0	0	0	0	0.037	0	0	0	0	0	0	0	0	0	0	0	0	0	0	0	0	0
1	33.75	0.176366836	0	0	0.510414004	5.407614708	0.705467343	4	0	2.5981	8.5	0	0	0	0.17795077	0.990099013	0	18	0	0	0	0.999444723	0	0	0	0	0	0.990099013	0	0.117577896	0	0	0	0	0	0	0	0	0	0	0	0	0	0	0	0	0	0	0
2	26.7391	0	3.699056855	0.563220823	0.579207778	1.465169072	0.997506201	23	1	3.0192	2.4348	0.847314015	0.676818907	0.668138623	0	0	0	82	0.99800396	0	0.24968788	0.99502486	0	0	0.749063671	0	0	0.990099013	0	0	2.004321374	0	0.887902319	0	0	0	0	0.323027223	0	0	0	0	0	0	0	0	0	0.11098779	0
1	38.5663	0.480879337	0.026324948	0	0.400233269	2.966247797	0.480879337	83	0.228915663	5.7479	9.3253	0.051941306	0.22197558	1.226330996	5.236824036	0.090826519	0	165	0.908265173	0	0.922367394	0.968447387	0	0	0.076863952	0	0.03124024	0.99800396	0.990099013	0.038165025	2.004321374	0.016	0	0	0	0	0	0.776914537	0	0	0	0	0	0	0	0	0	0.990099013	0
1	43.7273	0.307574004	0.051092275	0.057914498	0.571467757	5.438596249	0.692041516	11	0.272727273	4.5997	11.4545	0.027019724	0	0.825514674	307.5739746	0	0.990099013	48	0.999444723	0	0.996677756	0.998573422	0	0	0	0	0	0	0	0	0	0.067	0	0	0	0	0	0	0	0.990099013	0	0	0	0	0	0	0	0	0
1	31.6	0	3.342620043	0.0329919	0.709669769	0.738137662	0.992681742	5	1	3.2496	7.2	0.118273211	0.624219716	0.612118483	0	0	0	193	0.963941455	0	0.105207786	0.971151173	0	0.748129606	0.894266188	0	0.028563268	0.997506201	0	0.007245852	2.004321374	0	0	0	0.035701536	0	0	0.374531835	0	0	0	0	0	0	0	0	0	0	0
2	25.5	0	3.491501766	0.272748176	0.708562374	0.416445851	0.99800396	2	1	3	10	0.525334689	0.937207162	0.678084135	0	0	0	61	0.999565423	0	0	0.99502486	0	0.990099013	0.990099013	0	0	0.998336077	0	0	2.004321374	0	0.855920076	0	0	0	0	0.062480479	0	0	0	0	0	0	0	0	0	0.142653346	0
2	25.6667	0	3.041787319	0.175850319	0.691001654	0.705520749	0.999091685	3	1	1.8856	2.3333	0.422914264	0.768639505	0.628647923	0	0	0	29	0.997506201	0	0	0.998336077	0	0	0.990099013	0	0	0	0	0	2.004321374	0.062	0.996677756	0	0	0	0	0.230591848	0	0	0	0	0	0	0	0	0	0	0
2	27.6923	0	3.000434077	0.132543982	0.536467731	1.997971058	0.999286234	13	1	3.9926	4.5385	0.370233247	0.427960038	1.121693492	0	0	0.990099013	40	0.996677756	0	0.599600255	0.999167323	0	0.99502486	0.399733514	0	0	0.99502486	0	0	2.004321374	0	0.748129606	0	0	0	0	0.570613384	0	0	0	0	0	0	0	0	0	0.24937655	0
2	27.5	0	2.845718018	0	0.652451813	4.394053936	0.999286234	2	1	2	2	0.304215558	0.990099013	1.060943723	0	0	0	25	0.99502486	0	0.285306692	0.998336077	0	0	0.71326673	0	0	0	0.990099013	0	0	0.142	0	0	0	0	0	0	0	0	0	0	0	0	0	0	0	0	0
1	37.4444	0.138440236	0.045709287	0	0.656982243	4.769564629	0.861405909	9	0	5.0772	12	0.01470372	0	0.751425028	138.4402313	0	0.990099013	77	0.999091685	0	0	0.946870029	0	0	0	0	0.052603893	0.990099013	0	0	0	0	0	0	0	0	0	0	0	0	0	0	0	0	0	0	0	0	0
1	32.5385	0.129011452	0.037755688	0	0.599198043	4.92600441	0.822448015	13	0.153846154	3.52	5.6154	0.012818869	0	0.339456677	1.277762651	0.099966675	0	95	0.86637789	0	0.664451838	0.999167323	0	0	0.332225919	0	0	0.997506201	0	0.048379295	0	0	0	0	0.033322226	0	0	0	0	0	0	0	0	0	0	0	0	0	0
1	39.5	0	0	0	0.223109126	6.214114189	0.49751243	2	0.5	3	11	0	0	0	0	0.990099013	0	4	0	0	0.990099013	0.99502486	0	0	0	0	0	0.990099013	0	0.49751243	0	0	0	0	0	0	0	0	0	0	0	0	0	0	0	0	0	0	0
1	36.9352	0.375669867	0.015792353	0	0.442221999	6.111425877	0.618750393	108	0.25	5.1126	8.5185	0.023254011	0	1.047641039	0.836455166	0.448121339	0.990099013	240	0.482592195	0	0.999545634	0.955741763	0	0	0	0	0.02940744	0.999473929	0.99502486	0.005524557	0	0	0	0	0.068941742	0	0	0.99800396	0	0	0	0	0	0	0	0	0	0	0
1	39.4375	0.080758177	0.053671573	0.003181426	0.638322651	4.469686985	0.888339937	48	0.208333333	5.8629	11.0417	0.010203873	0.332778692	0.633710384	2.3333354	0.03361062	0.49751243	556	0.932694733	0	0.99800396	0.981728911	0	0.990099013	0	0	0.018180165	0.999642968	0.664451838	0.030878127	0	0	0	0.49751243	0.03361062	0	0	0.665557384	0	0	0.332225919	0	0	0	0	0	0	0	0
1	36.1193	0.060235441	0.054533923	0.003846675	0.659185052	3.246583223	0.904404581	176	0.193181818	4.9206	10.0568	0.007999966	0.285306692	0.79750967	4.137372971	0.013558862	0	2641	0.962679207	0.990099013	0.651011407	0.958860576	0.199600786	0.990099013	0.302255303	0	0.039251603	0.999795973	0.798403144	0.034919098	0	0	0	0	0.023728009	0	0	0.71326673	0.000436489	0.996677756	0	0	0	0	0.001869124	0	0	0	0.046500817
1	38.9355	0.109742709	0	0	0.567622304	5.316163063	0.841360807	31	0.483870968	7.2366	10.7742	0	0	0	0.855696321	0.127249599	0	153	0.818033099	0	0.998751521	0.965184391	0	0	0	0	0.034470871	0.999000967	0	0.036580905	0	0.067	0	0	0.054535542	0	0	0.998573422	0	0	0.990099013	0	0	0	0	0	0.012193634	0	0
1	35.0286	0.271389782	0.019296576	0.037755688	0.506829441	5.831215858	0.728467345	35	0.371428571	4.6215	8.3143	0.01470372	0	0.102523163	1.70887804	0.157811671	0	103	0.841662288	0	0.908265173	0.998890102	0	0.990099013	0.090826519	0	0	0.99502486	0	0	0	0.071	0	0	0	0	0	0.996677756	0	0	0	0	0	0	0	0	0	0	0
1	35.0714	0.264666945	0.053223734	0.00954322	0.401712358	6.072917938	0.617556214	42	0.452380952	4.8011	7.5952	0.065203217	0	0.242457792	0.317747742	0.831946731	0	97	0.166389346	0.990099013	0.817810059	0.954328597	0	0	0.136301681	0	0.04544422	0.996677756	0	0.117629759	0	0	0	0	0	0	0	0.990099013	0	0	0	0	0	0	0	0	0	0	0.045433894
1	36.5769	0.341380179	0	0	0.299864918	6.478384972	0.658376038	52	0.692307692	5.8153	9.0962	0	0	0	0.513005078	0.664451838	0	80	0.332225919	0	0.99970603	0.999787331	0	0	0	0	0	0.996677756	0	0	0	0	0	0	0	0	0	0.99502486	0	0	0	0	0	0	0	0	0	0	0
1	36.6129	0.052617736	0.475678415	0	0.427120984	6.026537895	0.894501507	31	0.935483871	5.1108	8.4839	0.099975006	0.49751243	0.198965594	52.617733	0	0	75	0.664451838	0	0.874726713	0.999782681	0	0	0.093720719	0	0	0.996677756	0	0.052617736	0	0	0	0	0.332225919	0	0	0.49751243	0	0	0	0	0	0	0	0	0	0	0.03124024
1	34.1667	0.015382248	0.69723802	0	0.664772987	4.110775471	0.95369941	6	0.666666667	1.6997	3.6667	0.086947071	0.990099013	1.017229915	0.345984459	0.043459363	0	100	0.956106007	0	0.399600387	0.97030288	0	0	0.59940058	0	0.029403118	0.997506201	0.990099013	0.030764496	0	0	0	0	0	0	0	0	0	0	0	0	0	0	0	0	0	0	0
1	33.875	0.056330092	0.300596352	0	0.648073733	4.365164757	0.929446518	8	0.375	2.4717	8.875	0.053185831	0	0.996371329	1.32077384	0.041649312	0	103	0.957934201	0	0.332778692	0.999714434	0	0	0.665557384	0	0	0.997506201	0.990099013	0	0	0	0	0	0	0	0	0.990099013	0.014082523	0	0	0	0	0	0	0	0	0	0
1	35.5	0.026663112	0.175370438	0.009338018	0.66328752	3.895628691	0.933208883	4	0.5	3.6997	13.25	0.013331556	0	0.43827942	26.66311073	0	0	83	0.798403144	0	0.49751243	0.957243145	0.990099013	0.990099013	0.49751243	0	0.042544141	0.990099013	0	0.039994664	0	0	0	0	0.199600786	0	0	0	0	0	0	0	0	0	0	0	0	0	0
1	35	0.024688309	0.22127123	0.00843153	0.688285887	3.838363171	0.975188196	4	0.25	3.5	9.5	0.02380669	0	0.938833058	0.098604716	0.24937655	0	88	0.748129606	0	0.49751243	0.9613536	0	0.990099013	0.49751243	0	0.019227073	0.990099013	0.990099013	0	0	0	0	0	0	0	0	0	0	0	0	0.019227073	0	0	0	0	0	0	0
1	33.6719	0.047897868	0.048684118	0.001150419	0.656722724	2.754667997	0.908104479	64	0.078125	4.0915	7.2969	0.006363579	0	0.804574907	0.856205285	0.054942038	0.990099013	1218	0.901049435	0	0.665557384	0.974404097	0	0	0.332778692	0	0.025567455	0.944182217	0.798403144	0.04398784	0	0	0	0	0.043953631	0	0.027770065	0.990099013	0	0.990099013	0.199600786	0	0	0	0	0	0	0	0
1	32	0.025634455	0	0	0.625764072	4.872182369	0.974109232	7	0.714285714	2.499	4.5714	0	0	0	0.254057765	0.099900097	0	54	0.8991009	0	0.996677756	0.999583483	0	0	0	0	0	0.99502486	0	0	0	0.024	0	0	0	0	0	0.99502486	0	0	0	0	0	0	0	0	0	0	0
1	31	0	0	0	0.655659854	4.502802849	0.999750078	5	1	2.9665	5	0	0	0	0	0	0	56	0.908265173	0	0.996677756	0.999600172	0	0	0	0	0	0.49751243	0	0	0	0.024	0	0	0	0	0.49751243	0.99502486	0	0	0	0	0	0	0	0	0	0	0
1	33.3333	0.113610551	0.066843546	0	0.703946471	4.701126099	0.840718031	6	0	3.7156	6.8333	0.021734406	0	0.780523717	1.125970602	0.099900097	0	55	0.799200773	0	0	0.817438662	0	0	0.990099013	0	0.181653038	0	0	0.04544422	0	0.027	0	0	0.099900097	0	0	0	0	0	0	0	0	0	0	0	0	0	0
1	38.913	0.739852071	0	0	0.243588373	6.594471931	0.239952013	46	0.086956522	4.4263	7.8043	0	0	0	1.330815315	0.554938972	0	63	0.44395116	0	0.996677756	0.919632137	0	0	0	0	0.079968013	0	0	0.019996002	0	0.013	0	0	0	0	0	0.990099013	0	0	0	0	0	0	0	0	0	0	0
1	34.3333	0.249921918	0	0	0.514889538	5.811916828	0.718525469	15	0.333333333	4.6648	7.8	0	0	0	0.996944606	0.24968788	0	45	0.624219716	0	0.997506201	0.919632137	0	0	0	0	0.079968013	0.990099013	0	0.03124024	0	0	0	0	0.12484394	0	0	0.990099013	0	0	0	0	0	0	0	0	0	0	0
1	33.75	0.037023325	0.175370438	0	0.607989728	4.543312073	0.888559759	4	0.5	2.4875	8.75	0.027770064	0	0.260501176	0.439373225	0.083263949	0	43	0.915903389	0	0.332225919	0.999286234	0	0	0.332225919	0	0	0.990099013	0	0.074046649	0	0	0	0	0	0	0	0.990099013	0	0	0	0	0	0	0	0	0	0	0.332225919
1	39.8182	0.173043653	0	0	0.564423144	5.285199165	0.730628729	11	0.181818182	5.3226	11.8182	0	0	0	173.0436401	0	0	56	0.99502486	0	0	0.927908599	0.99502486	0	0	0	0.071377583	0.996677756	0	0.096135363	0	0	0	0	0	0	0	0	0	0	0	0	0	0	0	0	0	0	0
1	33.5556	0.312304795	0.051092275	0	0.464074731	6.015925407	0.687070549	9	0.111111111	5.2163	8.8889	0.076863951	0	0.610256314	0.416890204	0.748129606	0.990099013	22	0.24937655	0	0	0.998890102	0.990099013	0	0	0	0	0.996677756	0	0	0	0	0	0	0	0	0	0	0	0	0	0	0	0	0	0	0	0	0
1	37.4	0.111093484	0	0	0.572624445	4.874076366	0.761783838	10	0.3	4.8	9.4	0	0	0	111.0934753	0	0	77	0.908265173	0	0	0.999642968	0.996677756	0	0	0	0	0.8991009	0	0.126963973	0	0	0	0	0.090826519	0	0.099900097	0	0	0	0	0	0	0	0	0	0	0	0
1	38.6818	0.143988475	0.043443936	0	0.61740005	4.968756199	0.823934078	22	0.136363636	5.5635	9.9545	0.015623779	0	0.912101448	3.376103163	0.041649312	0	154	0.957934201	0	0	0.962784708	0.664451838	0	0.990099013	0	0.037030179	0.999444723	0.332225919	0.031997439	0	0	0	0.990099013	0	0	0	0	0	0	0	0	0	0	0	0	0	0	0
1	36.15	0.22213994	0.300668535	0	0.46989426	5.993762016	0.777489841	20	0.7	5.0448	6.5	0.199933356	0.990099013	1.107099056	222.1399231	0	0	50	0.996677756	0	0	0.999091685	0.749531507	0	0.990099013	0	0	0	0.249843851	0	0	0.053	0	0.99502486	0	0	0	0	0	0	0	0	0	0	0	0	0	0	0
1	35.6667	0.066644453	0.175370438	0	0.62676549	4.856958866	0.93302232	6	0.666666667	6.1847	9.5	0.024384297	0	0.205872998	66.64444733	0	0	47	0.999167323	0	0	0.999629736	0.664451838	0	0	0	0	0.998336077	0.332225919	0	0	0	0	0.99502486	0	0	0	0	0	0	0	0	0	0	0	0	0	0	0
1	38.9231	0.123698585	0.084266178	0	0.591810703	5.12191391	0.845273674	26	0.461538462	5.5069	8.5385	0.023807634	0	0.208416283	2.60413599	0.046500817	0.24968788	156	0.95326674	0	0	0.999231339	0.749063671	0	0	0	0	0.998336077	0.12484394	0.030924646	0	0	0	0.749063671	0	0	0	0	0	0	0.12484394	0	0	0	0	0	0	0	0
1	40.2333	0.104155816	0.057953197	0	0.572781563	5.245271683	0.874908864	30	0.533333333	5.6254	9.5667	0.016258841	0	0.133984759	1.158971906	0.088869147	0.11098779	159	0.822039604	0	0	0.999167323	0.887902319	0	0	0	0	0.998336077	0.11098779	0.020831162	0	0	0	0.887902319	0.088869147	0	0	0	0	0	0	0	0	0	0	0	0	0	0
1	35.3289	0.095987163	0.078576692	0.003120618	0.511533976	5.733011246	0.855288565	456	0.734649123	4.5489	7.1557	0.024818771	0	0.961583614	0.747822821	0.127355486	0.018986141	1481	0.816018462	0.99502486	0	0.985311866	0.904477179	0	0.99502486	0	0.014651477	0.960721552	0.095472589	0.048709903	0	0	0	0.980950594	0.051885568	0	0.039213125	0	0	0.990099013	0	0	0	0	0	0	0	0	0
1	35.1737	0.021276444	0.658466033	0.005981105	0.597672105	5.205785275	0.970915079	501	0.910179641	5.4495	9	0.07126917	0	0.757563353	0.995149076	0.020380158	0.271642864	2763	0.972812831	0.996677756	0	0.995493352	0.752756834	0.990099013	0.99502486	0	0.004484204	0.985529542	0.247215346	0.006382933	0	0	0	0.728317797	0.006793386	0	0.014422384	0	0.000709215	0.99800396	0	0	0	0.990099013	0	0	0.000709215	0	0
1	37.8933	0.096384712	0.383287769	0.01267363	0.618450224	3.926922798	0.877789319	328	0.466463415	4.9146	8.3689	0.14285632	0.831946731	1.047488809	0.816140473	0.11709819	0.634374499	2111	0.869872272	0.99502486	0	0.961807549	0.433312714	0.997506201	0.998890102	0	0.038166966	0.968100309	0.552354693	0.024096178	2.004321374	0	0.99502486	0.333315432	0.013010911	0	0.031740993	0	0	0.71326673	0.014285035	0	0.142653346	0.166389346	0	0	0.001721156	0	0
1	39.2381	0.011753068	1.47763461	0.016348866	0.674081504	1.964749217	0.961792707	84	0.761904762	5.5558	9.119	0.262182932	0.73284477	1.031219482	0.903260112	0.012011832	0.887292683	2363	0.98046577	0.748129606	0.047596384	0.984632373	0.12078312	0.997506201	0.904331267	0	0.015336952	0.972087204	0.839864016	0.02546498	2.303196057	0	0.665557384	0.070420057	0.007507395	0	0.027773919	0	0.000979422	0.798403144	0.039324738	0	0.199600786	0.06662225	0	0.24937655	0	0	0.047596384
1	47.938	0.035962459	1.085323717	0.02192419	0.650510788	2.922219992	0.91878283	258	0.798449612	7.3166	10.5659	0.312700147	0.951927662	1.086161137	0.888555646	0.039472941	0.666644216	2212	0.911637008	0.997506201	0	0.915223181	0.251567036	0.998336077	0.956106007	1	0.084742889	0.950987577	0.714869678	0.045243096	2.303196057	0.04	0.99502486	0.28955254	0.04887126	0	0.048768595	0	0	0.570613384	0.033542272	0	0.285306692	0	0	0	0	0	0.043459363
1	47.019	0.014588666	1.531215551	0.017794151	0.671330273	2.620294094	0.962851942	105	0.847619048	6.5321	10.4667	0.313910143	0.943920016	1.081965089	1.184918165	0.011311961	0.787982166	1833	0.968303859	0.664451838	0	0.958293438	0.132464081	0.997506201	0.999412119	1	0.041664932	0.97030288	0.83893925	0.02254612	2.004321374	0.02	0.99502486	0.175107136	0.02036153	0	0.029403118	0	0	0.996677756	0.028570686	0	0	0.055524707	0	0.332225919	0	0	0
1	47.4609	0.030793665	1.15475774	0.017032504	0.649117768	4.390670776	0.944879293	115	0.756521739	7.4792	10.3739	0.288593572	0.915903389	1.060761571	1.14956522	0.025787227	0.799948394	1443	0.956992626	0.99502486	0.083263949	0.977599025	0.191268742	0.997506201	0.915903389	1	0.022345122	0.999600172	0.758363783	0.02106935	0	0.051	0.990099013	0.180633515	0.017191485	0	0	0.083263949	0	0.49751243	0.05033388	0	0	0	0	0	0.003241438	0	0
1	49.1284	0.037609786	0.975812409	0.017583751	0.654610872	2.62551856	0.933607638	109	0.76146789	7.5381	10.8257	0.251713367	0.831946731	1.052574754	1.008606434	0.036288861	0.711470008	1012	0.935446143	0.990099013	0	0.930954218	0.275496155	0.748129606	0.998336077	1	0.051719677	0.999231339	0.688740373	0.028760426	0	0.104	0	0.278819352	0.028224669	0	0	0	0	0.990099013	0.035712466	0.008619946	0	0.166389346	0.008619946	0	0	0	0
1	49.1429	0.087298125	0.579703608	0	0.620945632	5.060211182	0.869013131	91	0.56043956	5.6844	8.1319	0.24033819	0.990099013	1.115390301	0.764428973	0.113200434	0.603078902	581	0.849003255	0	0	0.922899485	0.264126033	0	0	1	0.07690829	0.998336077	0.688614249	0.043649063	0	0	0	0.365021437	0.037733477	0	0	0	0	0	0.04716536	0	0	0	0	0	0	0	0
1	52.2319	0.091542855	0.662531335	0	0.57752496	5.317802429	0.845010936	69	0.782608696	5.4788	6.5362	0.213430299	0	0.495491773	3.732384205	0.023526642	0.474881291	340	0.929302394	0	0	0.949762583	0.479386359	0	0	1	0.049987506	0.990099013	0.479386359	0.063375823	0	0	0	0.474881291	0.047053285	0	0	0	0	0	0.027393507	0	0	0	0	0	0	0	0
1	51.7619	0.144131154	0.482757041	0	0.567196846	5.464110851	0.774704993	63	0.603174603	4.9966	6.619	0.280204384	0	0.591264546	1.017853618	0.140603021	0.454407781	268	0.703015149	0	0	0.88546133	0.349941701	0	0	1	0.114253074	0.990099013	0.599900007	0.081073776	0	0	0	0.514995456	0.156225592	0	0	0	0	0	0.049991671	0	0	0	0	0	0	0	0
1	53.5	0.144717798	0.525752116	0	0.554545462	5.421201229	0.802525938	34	0.588235294	4.1741	4.5588	0.294616552	0.990099013	1.151079893	1.054013252	0.136301681	0.437226713	151	0.817810059	0	0	0.999697089	0.305470705	0	0	1	0	0.990099013	0.694251657	0.03946849	0	0	0	0.562148631	0.045433894	0	0	0	0	0	0	0	0	0	0	0	0.013156164	0	0
1	53.1739	0.11473529	0.601653158	0	0.584819376	5.311907768	0.868710101	23	0.652173913	4.9603	5.2174	0.272696285	0.99502486	1.110657096	1.473535419	0.076863952	0.454132587	114	0.845503449	0	0	0.969403267	0.333209932	0	0	1	0.030293852	0.990099013	0.629396498	0.016390756	0	0	0	0.544959128	0.076863952	0	0	0	0	0	0.037023325	0	0	0	0	0	0	0	0
1	54.75	0.115362436	0.61923922	0	0.615235209	5.208379269	0.88444531	16	0.625	3.6438	3.8125	0.263852243	0.996677756	1.081822991	115.3624268	0	0	88	0.998573422	0	0	0.960595965	0.285578281	0	0.990099013	1	0.039207999	0.990099013	0.713945746	0	0	0	0	0.997506201	0	0	0	0	0	0	0	0	0	0	0	0	0	0	0
1	54.7778	0.034476817	1.128328527	0	0.648431957	4.500921249	0.965350807	9	0.777777778	3.6345	3.8889	0.28405863	0.748129606	0.942105889	34.47681427	0	0.498753101	101	0.998573422	0	0	0.952976048	0.192233756	0	0.49751243	1	0.046867676	0.990099013	0.730488241	0	0	0	0	0.498753101	0	0	0	0	0	0	0.076893501	0	0	0.24937655	0	0	0	0	0.49751243
1	47.0123	0.028315524	1.12690391	0.009651118	0.533304393	4.958423138	0.761538565	163	0.877300613	5.6547	6.9202	0.317537548	0.998751521	1.154050231	0.798275411	0.034470871	0.705467343	1153	0.758359194	0.99502486	0.11098779	0.95819056	0.32934773	0.996677756	0.887902319	1	0.041781563	0.999167323	0.525047123	0.21013099	0	0	0	0.235155791	0.206825227	0	0	0	0	0.996677756	0.145581245	0	0	0	0	0	0	0	0
1	45.5755	0.039138559	0.991139424	0.008833213	0.603301406	3.43667841	0.936390042	278	0.838129496	7.5603	9.5791	0.284480715	0.998573422	1.088529587	0.356869102	0.10867203	0.592373192	1728	0.847641826	0.49751243	0	0.974573314	0.360383749	0.997506201	0.999000967	1	0.02540357	0.999375403	0.589276135	0.024461599	2.303196057	0	0	0.407256573	0.043468814	0	0	0	0	0.798403144	0.050323859	0	0.199600786	0	0	0.49751243	0	0	0
1	39.2	0.416319728	0	0	0.302052885	6.378238678	0.499583662	10	0.4	4.8826	8.4	0	0	0	0.420058668	0.990099013	0	17	0	0	0	0.999231339	0.997506201	0	0	0	0	0.990099013	0	0	0	0	0	0	0	0	0	0	0.083263949	0	0	0	0	0	0	0	0	0	0
2	41.3553	0.003636319	1.308581731	0.007784002	0.649448335	3.360655546	0.99392736	152	0.947368421	2.9322	2.3158	0.095974638	0.990099013	0.976830065	0.419482023	0.007668594	0.679931998	1779	0.981580019	0.855920076	0	0.993882835	0.574971259	0	0.990099013	1	0.002441972	0.992047846	0.424978763	0	2.303196057	0.04	0.990099013	0.289970994	0.009202313	0	0.007873395	0	0.002424213	0.908265173	0	0.001220986	0.090826519	0	0	0.142653346	0	0	0
1	37.4	0.019998668	0	0	0.67090714	3.375776768	0.919938684	5	0.2	4.4542	7.4	0	0	0	0.506978869	0.03844675	0	177	0.922722042	0	0	0.97030288	0	0	0	0	0.029403118	0.915903389	0	0.053329781	0	0	0	0.990099013	0.03844675	0	0.083263949	0	0.006666223	0	0	0	0	0	0	0	0	0	0
1	37.0545	0.049644686	0.073411143	0.006785459	0.66409111	4.208629131	0.933320105	55	0.309090909	5.1026	8	0.009283697	0.49751243	0.588328242	1.586093903	0.030299969	0	830	0.898899078	0	0	0.975126028	0.823045254	0.990099013	0.598802388	0	0.024791339	0.817438662	0.176366836	0.017021036	0	0.029	0.990099013	0.99502486	0.07069993	0	0.181653038	0.49751243	0	0	0	0	0	0	0	0	0	0	0.399201572
1	36	0.142755166	0.175370438	0	0.495123684	5.888479233	0.856531024	9	0.777777778	4.5704	5.3333	0.062460962	0	0.17801404	142.7551575	0	0.24937655	25	0.996677756	0	0	0.996677756	0.997506201	0	0	0	0	0.990099013	0	0	0	0	0	0.748129606	0	0	0	0	0	0	0	0	0	0	0	0	0	0	0
1	30	0.174978122	0.138228711	0.012961108	0.474381775	5.890610695	0.799899995	44	0.636363636	3.7689	9.5	0.083321761	0.990099013	1.05473578	0.350129157	0.498753101	0	122	0.498753101	0	0	0.969403267	0.777561843	0	0.990099013	0	0.030293852	0.990099013	0.111080259	0.024996875	0	0	0	0	0	0	0	0	0	0.990099013	0.111080259	0	0	0	0	0	0	0	0
1	35.8333	0.199993104	0.026730138	0	0.54756999	5.386859417	0.727561116	72	0.125	4.9211	8.6806	0.017166645	0	0.738279521	1.114120126	0.178507671	0.49751243	331	0.642627656	0	0	0.972638845	0.776914537	0	0.990099013	0	0.027270248	0.664451838	0.22197558	0.072411291	0	0	0	0.49751243	0.178507671	0	0.332225919	0.990099013	0	0	0	0	0	0	0	0	0	0	0
1	35.7273	0.103024065	0	0	0.648519576	1.963896513	0.86055392	22	0.181818182	5.0577	9.3182	0	0	0	4.437386036	0.022217287	0	216	0.955343306	0	0	0.948991716	0.798403144	0	0	0	0.033892561	0.997506201	0	0.036361434	2.004321374	0	0	0	0.022217287	0	0	0	0	0	0.199600786	0.01694628	0.990099013	0	0	0	0	0	0.990099013
1	34	0.14139986	0.029942557	0	0.592980087	5.149888515	0.838299155	18	0.222222222	4.3998	6.5556	0.011763322	0	0.2201671	141.3998566	0	0	105	0.990099013	0	0	0.999000967	0.798403144	0	0	0	0	0.990099013	0.199600786	0.020199979	0	0	0	0	0	0	0	0	0	0	0	0	0	0	0	0	0	0	0
1	35.986	0.130370617	0.011478806	0	0.595833004	3.58422637	0.835231602	143	0.216783217	4.9753	7.4895	0.004335197	0	0.287841767	0.83280468	0.155544043	0	868	0.785127044	0	0.332225919	0.980722129	0.919632137	0	0.332225919	0	0.019229846	0.983445346	0.079968013	0.032950819	2.004321374	0	0	0.99800396	0.059254874	0	0.016390756	0.99502486	0.001432644	0	0	0	0.990099013	0	0	0	0	0	0.332225919
1	35.8684	0.249947935	0.02801064	0	0.446046144	5.983412266	0.666527808	38	0.605263158	4.8659	7.1842	0.01851509	0	0.071315072	1.984533787	0.124947935	0	96	0.874635577	0	0	0.999167323	0.946870029	0	0	0	0	0.999091685	0.052603893	0.083315976	0	0	0	0.99800396	0	0	0	0	0	0	0	0	0	0	0	0	0	0	0
1	36.0769	0.341421783	0.083523027	0.016384232	0.54558146	5.519025326	0.634069026	39	0.153846154	5.9898	9.3846	0.061398123	0.498753101	0.837501168	4.049146175	0.083319448	0.499168038	157	0.91651392	0.990099013	0	0.999473929	0.598802388	0	0	0	0	0.998573422	0.399201572	0.012193634	0	0	0	0.332778692	0	0	0	0.24937655	0.012193634	0	0	0	0	0.24937655	0	0	0	0	0
2	36.5733	0.152529448	0.039490566	0.028954037	0.510074317	5.87614727	0.830438077	75	0.72	5.1238	8.3467	0.015150367	0	0.055425383	1.858773708	0.08105918	0	211	0.864631236	0.99502486	0	0.904331267	0.947119236	0	0	0	0.095192768	0.999000967	0.052617736	0.016947716	0	0.033	0	0.999444723	0.054039452	0	0	0	0	0	0	0	0	0	0	0	0	0	0
1	41.5	0.107104607	0	0	0.57195121	4.747130394	0.749732256	4	0	4.0234	9.75	0	0	0	0.745576799	0.142653346	0	35	0.855920076	0	0	0.99800396	0	0	0	0	0	0.990099013	0	0.142806143	0	0	0	0	0	0	0	0	0	0	0	0	0	0	0	0	0	0	0
1	41	0.356887937	0.124758044	0.079036746	0.44463557	1.254199386	0.499643117	9	0.333333333	2.0548	3.3333	0.166527893	0	0.711636484	1.779095411	0.199600786	0	25	0.598802388	0	0.990099013	0.99800396	0.332225919	0	0	1	0	0	0.664451838	0.142755166	2.004321374	0.067	0	0.990099013	0.199600786	0	0	0	0	0.990099013	0	0	0	0.990099013	0	0.990099013	0	0	0
1	33.878	0.111097395	0.3201293	0	0.51151973	2.543360472	0.79002589	41	0.731707317	5.4672	5.6341	0.130420606	0	0.362658501	0.991503596	0.111049414	0.24937655	141	0.888395309	0	0	0.99961555	0.710339427	0	0	0	0	0.936914444	0.289397538	0.098753236	0	0.031	0	0.748129606	0	0	0	0	0	0	0	0	0	0	0	0	0	0	0
1	35.8673	0.597325027	0	0	0.138040513	6.588750362	0.194779888	98	0.418367347	4.953	7.6531	0	0	0	0.922255635	0.646678388	0	135	0.293944746	0	0	0.999655306	0.999722362	0	0	0	0	0.999375403	0	0.207765222	0	0.031	0	0.99800396	0.058788948	0	0	0	0	0	0	0	0	0	0	0	0	0	0
1	40.1818	0.281240225	0.004500035	0.005676391	0.431887656	5.779418945	0.56248045	110	0.127272727	5.2498	9.0545	0.005494204	0	0.657746077	0.710861444	0.394632995	0	341	0.499868482	0	0.49751243	0.983712316	0.999167323	0.990099013	0.49751243	0	0.016126432	0.999333739	0	0.152772471	0	0	0	0.990099013	0.105235472	0	0	0	0.003472102	0	0	0	0	0	0	0	0	0	0
1	35.8148	0.217344061	0.022264972	0	0.544232428	5.553418159	0.760704219	27	0.296296296	5.432	9.5556	0.013156164	0	0.522637367	1.201034784	0.179964006	0	105	0.799840033	0	0.49751243	0.999333739	0.998336077	0	0.49751243	0	0	0.999167323	0	0	0	0	0	0.990099013	0	0	0	0	0	0	0	0	0	0	0	0	0.021734407	0	0
1	34.8125	0.166631952	0	0	0.603171945	5.164180756	0.79150182	16	0.25	4.6098	9.5	0	0	0	1.650229573	0.099975012	0	92	0.849787593	0	0	0.957934201	0.997506201	0	0	0	0.041649312	0.915903389	0	0.041657988	0	0	0	0	0.049987506	0	0.083263949	0	0	0	0	0	0	0	0	0	0	0	0
1	37.1379	0.154352069	0	0	0.640477717	4.857854366	0.771760285	29	0.068965517	5.7993	11.2414	0	0	0	2.878378868	0.052624654	0	227	0.907775283	0	0	0.918670654	0.99502486	0	0	0	0.08105918	0.748129606	0	0.073820554	0	0.03	0	0	0.03946849	0	0.24937655	0	0	0	0	0	0	0	0	0	0	0	0
1	39.1892	0.172828838	0.014718267	0	0.597755194	5.206002712	0.827109456	37	0.216216216	6.3187	9.5135	0.005987665	0	0.792107821	5.522773266	0.030293852	0	204	0.969403267	0	0	0.999642968	0.998573422	0	0.990099013	0	0	0.996677756	0	0	0	0	0	0.990099013	0	0	0	0	0	0	0	0	0	0	0	0	0	0	0
1	40.2727	0.063057378	0.07910893	0	0.718808115	4.214533806	0.918836117	11	0.090909091	6.0766	13.7273	0.013157029	0.990099013	0.960570872	1.054259658	0.058812	0.990099013	165	0.940991998	0	0	0.856734872	0.990099013	0	0	0	0.14278914	0.996677756	0	0.018016394	0	0	0	0	0	0	0	0	0	0	0	0	0	0	0	0	0	0	0
1	35.3714	0.047618102	0.063033411	0	0.655610502	4.062085152	0.930537045	35	0.085714286	4.5108	10.7714	0.008880837	0.990099013	0.817841172	0.587935865	0.079991996	0	613	0.889910996	0	0	0.989588678	0.499168038	0	0.49751243	0	0.010308215	0.998890102	0.499168038	0.019840876	0	0	0	0	0.029997	0	0	0	0	0	0	0	0	0	0	0	0.001984088	0	0
1	35.0703	0.539639711	0.00407753	0	0.316438228	6.443209171	0.460280925	128	0.171875	4.8629	8.1562	0.013156164	0.49751243	0.846691191	0.780070245	0.690783501	0	204	0.309034735	0	0	0.999756217	0.999333739	0	0	0	0	0.999000967	0	0	0	0	0	0.998336077	0	0	0	0.49751243	0	0	0	0	0	0	0	0	0	0	0
1	39.5062	0.239125699	0.015346607	0.002847656	0.490224272	5.531604767	0.616588593	162	0.141975309	5.2835	10.1296	0.012499688	0.996677756	0.848997235	1.452578902	0.163621485	0	644	0.754476845	0	0.332225919	0.97803086	0.999412119	0	0.664451838	0	0.014597476	0.999444723	0	0.142289668	0	0	0.990099013	0.99800396	0.081810743	0	0	0	0	0	0	0.007298738	0	0	0	0	0.001976246	0	0
1	36.5	0.166389346	0.22127123	0	0.495607764	5.897994518	0.831946731	4	0.25	4.603	10.75	0.285306705	0	0.714637876	0.167053416	0.99502486	0.99502486	11	0	0	0	0	0.990099013	0	0	0	0	0.990099013	0	0	0	0	0	0	0	0	0	0	0	0	0	0	0	0	0	0	0	0	0
1	33.8571	0.210415572	0	0	0.420046538	5.721018314	0.631246686	7	0.428571429	6.1279	6.8571	0	0	0	210.4155579	0	0	23	0	0	0	0.99800396	0.996677756	0	0	0	0	0	0	0.157811671	0	0	0	0	0	0	0	0	0	0	0	0	0	0	0	0	0	0	0.990099013
1	39	0.227221102	0	0	0.582531214	5.31652689	0.7043854	15	0.2	4.4791	8.0667	0	0	0	3.027731419	0.074046649	0	74	0.925583124	0	0	0.949525237	0.996677756	0	0	0	0.049975011	0.996677756	0	0.06816633	0	0	0	0	0	0	0	0	0	0	0	0	0	0	0	0	0	0	0
1	37.5294	0.132639527	0.026312982	0	0.623299778	4.927874565	0.836649299	17	0.058823529	5.2528	11.2353	0.00961446	0	0.778954089	1.053129792	0.124947935	0	124	0.874635577	0	0	0.999655306	0.990099013	0	0.990099013	0	0	0.664451838	0	0.030609122	0	0	0	0	0	0	0.332225919	0	0	0	0	0	0	0	0	0	0	0	0
1	37.3924	0.165872842	0.011580328	0	0.617862642	2.949724674	0.781971991	79	0.063291139	4.9959	9.0506	0.004210438	0	0.876675248	6.341758728	0.025155652	0	589	0.899314523	0	0	0.929060698	0.665557384	0	0.990099013	0	0.062987164	0.999655306	0.166389346	0.052131467	0	0.02	0	0.990099013	0.069178045	0.006288913	0	0	0	0	0.166389346	0	0	0	0.007873395	0	0	0	0
1	37.7105	0.14553307	0.063033411	0	0.620478988	4.907279015	0.784000754	38	0.157894737	4.3641	8.8158	0.021928863	0.990099013	0.93419379	8.109372139	0.01694628	0	283	0.948991716	0	0	0.975371897	0.749063671	0	0.99502486	0	0.024384297	0.665557384	0.24968788	0.07041923	0	0	0	0	0.033892561	0	0.332778692	0	0	0	0	0	0	0	0	0	0	0	0
1	37.3333	0	0.651528734	0	0.649748206	3.766941071	0.955343306	3	0.333333333	4.4969	7.3333	0.107675742	0.990099013	1.096516132	0	0.111049414	0	71	0.832870603	0	0	0.999231339	0.166389346	0	0.990099013	0	0	0.99502486	0.831946731	0.022217287	0	0.083	0	0	0	0	0	0	0.022217287	0	0	0	0	0	0	0	0	0	0
1	38.1111	0.148904487	0.066895128	0	0.662183523	5.498030186	0.765794516	18	0.333333333	5.4311	10.0556	0.039207998	0.990099013	0.673986077	0.563990593	0.263019472	0	74	0.683850586	0	0.990099013	0.768639505	0.831946731	0	0	0	0.230591848	0.49751243	0.166389346	0.085088283	0	0.083	0	0	0.052603893	0	0.49751243	0	0	0	0	0	0	0	0	0	0	0	0
1	37.8	0.068941742	0.396641668	0	0.556248069	4.676190853	0.79283005	5	0.6	5.6071	10.6	0.085689803	0	0.51255697	68.94174194	0	0	47	0.749375522	0	0	0.999375403	0.399201572	0	0	0	0	0.998336077	0.598802388	0.137883484	0	0	0	0.990099013	0.249791831	0	0	0	0	0	0	0	0	0	0	0	0	0	0
1	39	0.103412613	0.096693353	0	0.623844743	4.719270229	0.861771822	5	0.2	5.5353	10.6	0.025634453	0.990099013	0.761440396	1.428793311	0.071377583	0	45	0.927908599	0	0	0.999375403	0.990099013	0	0	0	0	0.99502486	0	0	0	0	0	0	0	0	0	0	0.034470871	0	0	0	0	0	0	0	0	0	0
1	35.8889	0.137883484	0.057914498	0	0.536535978	5.471344948	0.79283005	9	0.222222222	4.3998	9.4444	0.037023325	0	0.383248597	0.275674313	0.499168038	0	38	0.499168038	0	0	0.999167323	0.49751243	0	0	0	0	0.997506201	0.49751243	0.068941742	0	0	0	0.990099013	0	0	0	0	0	0	0	0	0	0	0	0	0	0	0
1	38	0.422914267	0	0	0.384155035	6.147423267	0.499807775	14	0.142857143	5.1329	7.7143	0	0	0	0.848352551	0.49751243	0	30	0.49751243	0	0	0.99502486	0.990099013	0	0	0	0	0	0	0.076893501	0	0.042	0	0.990099013	0	0	0	0	0	0	0	0	0	0	0	0	0	0	0
1	37.0417	0.116647229	0	0	0.5879457	5.115030289	0.849858403	24	0.291666667	4.8791	9.3333	0	0	0	0.891435385	0.129853263	0	145	0.844046175	0	0	0.997506201	0.996677756	0	0	0	0	0.996677756	0	0.033327781	0	0.05	0	0.997506201	0.025970653	0	0	0	0	0	0	0	0	0	0	0	0	0	0.990099013
1	39.1053	0.079638965	0.02801064	0	0.620346248	4.804114342	0.902574956	19	0.210526316	3.5735	6.5789	0.007406859	0	0.254407436	0.514441252	0.153806716	0	157	0.820302546	0	0.990099013	0.999167323	0.748129606	0	0	0	0	0.99502486	0.24937655	0.017697548	0	0.038	0	0	0.025634455	0	0	0	0	0	0	0	0	0	0	0	0	0	0
2	29.4737	0.022217287	1.973447944	0.313927251	0.652124763	2.025143862	0.97756058	19	0.947368421	3.1928	5.7368	0.556180108	0	0.65712136	22.21728516	0	0.855686963	189	0.999677539	0.971151173	0	0.999473929	0.44395116	0	0	1	0	0.999286234	0.554938972	0	2.004321374	0	0	0.134602442	0	0	0	0	0	0.49751243	0	0	0.49751243	0	0	0	0	0	0
1	35.8182	0.270197242	0	0	0.549185038	5.595555782	0.729532599	11	0.090909091	5.1184	10.2727	0	0	0	270.1972351	0	0	41	0.996677756	0	0	0.998573422	0.990099013	0	0	0	0	0	0	0	0	0.059	0	0	0	0	0	0	0	0	0	0	0	0	0	0	0	0	0
1	40.0833	0.095192768	0	0	0.607648075	5.238942623	0.856734872	12	0.083333333	5.6396	9.8333	0	0	0	0.442274243	0.21423471	0	64	0.785527289	0	0	0.998751521	0.990099013	0	0	0	0	0.922367394	0	0.047596384	0	0	0	0	0	0	0.076863952	0	0	0	0	0	0	0	0	0	0	0	0
1	42.3333	0.152157366	0.029942557	0	0.61269778	4.978228569	0.836865544	15	0.066666667	5.5618	9	0.011362345	0	0.462054312	152.1573639	0	0	104	0.999000967	0	0	0.999787331	0	0	0	0	0	0.990099013	0.990099013	0.010868384	0	0	0	0.990099013	0	0	0	0	0	0	0	0	0	0	0	0	0	0	0
1	37	0.134324342	0.00954322	0	0.620540559	4.951216221	0.850720823	48	0.0625	6.2947	9.7083	0.003460088	0	0.258332878	134.3243408	0	0	342	0.996677756	0	0	0.981639743	0.748129606	0	0	0	0	0	0.24937655	0.005969971	0	0	0	0	0	0	0	0	0.002984985	0	0	0	0	0	0	0	0.005969971	0	0
1	37.3091	0.2238639	0.033849466	0.008952997	0.543733716	5.6006217	0.708902359	55	0.327272727	6.0796	8.7273	0.021581181	0.990099013	0.900436938	1.55646944	0.142828003	0	204	0.836564004	0	0	0.935971081	0.999333739	0	0.99502486	0	0.063816212	0.997506201	0	0.067159168	0	0	0	0.996677756	0.020404	0	0	0	0	0.990099013	0	0	0	0	0	0	0	0	0
1	38.127	0.116726972	0.047762263	0.011427958	0.595878959	5.116705894	0.83265239	63	0.317460317	4.687	10.3333	0.016555743	0.49751243	0.696307659	0.873446465	0.132639527	0	380	0.846852362	0.990099013	0	0.999811411	0.749375522	0	0.990099013	0	0	0.916284859	0.249791831	0.050581686	0	0	0.990099013	0.999000967	0.02040608	0	0.083298624	0.49751243	0	0	0	0	0	0	0	0	0	0	0
1	34.9167	0.134961054	0.088904542	0	0.64227879	4.598715782	0.864977658	24	0.083333333	4.9271	8.875	0.02272624	0	0.977122068	134.9610443	0	0.99502486	244	0.999864876	0	0	0.999818265	0.99502486	0	0.996677756	0	0	0.99966675	0	0	0	0.038	0	0	0	0	0	0	0	0	0	0	0	0	0	0	0	0	0
1	38.3333	0.130406439	0.15471606	0	0.53744328	5.611981392	0.847641826	18	0.611111111	5.3113	7.1111	0.063816209	0	0.262611061	0.779060543	0.166389346	0	66	0.831946731	0	0	0.999444723	0.768639505	0	0	0	0	0.997506201	0.230591848	0.021734407	0	0	0	0.990099013	0	0	0	0	0	0	0	0	0	0	0	0	0	0	0
1	37.9231	0.235247999	0.032160839	0	0.519480586	5.905758381	0.744952023	26	0.5	4.9147	8	0.022722109	0	0.108861685	1.405394077	0.166389346	0	71	0.831946731	0	0	0.888395309	0.922367394	0	0	0	0.111049414	0.997506201	0.076863952	0.019603999	0	0	0	0.990099013	0	0	0	0	0	0	0	0	0	0	0	0	0	0	0
1	39.125	0.038454145	0.475678415	0	0.614046454	4.805607796	0.922899485	8	0.75	4.7368	11.75	0.071415819	0	0.38558504	38.45414352	0	0	66	0.997506201	0	0	0.999500215	0.554938972	0	0	0	0	0.99502486	0.44395116	0.019227073	0	0	0	0.990099013	0	0	0	0	0.019227073	0	0	0	0	0	0	0	0	0	0
2	32.7143	0.027770065	0.598822999	0.087062528	0.61461705	1.33735311	0.888642073	14	0.928571429	3.8333	8.1429	0.065203217	0	0.231417254	27.7700634	0	0.24937655	64	0.999091685	0	0	0.8991009	0.832639456	0	0	0	0.099900097	0	0.166527897	0.083310194	2.004321374	0	0	0.748129606	0	0	0	0	0	0.664451838	0	0	0.332225919	0.990099013	0	0	0	0	0
1	36.6	0.282547295	0	0	0.530604899	5.525287151	0.652032197	15	0.133333333	5.6545	9.6	0	0	0	282.5472717	0	0	60	0.999167323	0	0	0.998751521	0.990099013	0	0	0	0	0.990099013	0	0.06520322	0	0	0	0.990099013	0	0	0	0	0	0	0	0	0	0	0	0	0	0	0
1	36.6	0.124947935	0	0.029942557	0.627320409	4.386423111	0.874635577	5	0	2.1354	3.8	0	0	0	2.390482903	0.051268909	0	63	0.871571422	0.990099013	0	0.99800396	0	0	0	0	0	0.998890102	0	0	0	0	0	0	0.076903358	0	0	0	0	0	0	0	0	0	0	0	0	0	0
1	36.2	0.105207786	0	0	0.608967066	5.089066505	0.894266188	5	0	1.9391	11.8	0	0	0	0.419502467	0.249791831	0	31	0.749375522	0	0	0.998573422	0	0	0	0	0	0.99502486	0	0	0	0	0	0	0	0	0	0	0	0	0	0	0	0	0	0	0	0	0
1	36.1579	0.142836735	0.162604013	0.02019399	0.557832599	5.303200245	0.79988569	19	0.421052632	4.8547	7.1053	0.070412618	0.990099013	0.818367004	1.555506349	0.090826519	0.990099013	95	0.908265173	0.990099013	0.887902319	0.999523997	0	0	0.11098779	0	0	0	0.664451838	0.057134692	0	0.042	0	0	0	0	0	0	0	0	0.332225919	0	0	0	0	0	0	0	0
1	34	0.187382877	0	0	0.600466907	5.178219795	0.811992466	3	0	6.4807	11	0	0	0	187.3828735	0	0	17	0.990099013	0	0	0.998336077	0	0	0	0	0	0.99800396	0	0	0	0	0	0	0	0	0	0	0	0	0	0	0	0	0	0	0	0	0
1	39.5	0.181653038	0	0	0.559305906	5.121150017	0.726612151	2	0	1.5	9.5	0	0	0	181.6530304	0	0	12	0.990099013	0	0	0.99800396	0	0	0	0	0	0.997506201	0	0.090826519	0	0	0	0	0	0	0	0	0	0	0	0	0	0	0	0	0	0	0
1	37.8	0.115340255	0.22127123	0	0.452066123	6.01391077	0.845828533	20	0.85	6.2966	8.95	0.07140307	0	0.168754458	115.3402481	0	0	49	0.997506201	0	0.894266188	0.998336077	0	0	0.105207786	0	0	0.990099013	0	0	0	0.017	0	0	0	0	0	0	0	0	0	0	0	0	0	0	0.03844675	0	0
1	38.1111	0.03844675	0.474245122	0	0.490223616	5.908821583	0.961168766	18	0.944444444	6.0116	10.5	0.064495324	0	0.153637066	38.44674683	0	0	49	0.997506201	0	0.894266188	0.998573422	0	0	0.105207786	0	0	0.990099013	0	0	0	0.017	0	0	0	0	0	0	0	0	0	0	0	0	0	0	0	0	0
1	34.5263	0.035086181	0.786652186	0.009088435	0.661711156	2.358629942	0.960484207	19	0.578947368	3.7623	5.0526	0.152410691	0	1.065331936	35.08617783	0	0	289	0.998890102	0.990099013	0.191448629	0.99683392	0	0.748129606	0.808338702	0	0	0.927908599	0.996677756	0.004385773	0.298874684	0	0.99502486	0	0	0	0	0.99502486	0	0.990099013	0	0	0	0	0.003134698	0	0	0	0
1	35.5106	0.094054751	0.374326896	0.009455947	0.58583951	3.825877666	0.851442993	47	0.595744681	4.9061	5.8085	0.128072509	0.99502486	0.901128531	94.05474854	0	0	264	0.71326673	0.49751243	0.559888065	0.968423665	0	0.748129606	0.439912021	0	0.031544745	0.999091685	0.664451838	0.054452751	2.004321374	0	0.99502486	0	0.285306692	0	0	0	0	0.990099013	0.332225919	0	0	0	0	0	0	0	0
1	38.0535	0.104299136	0.149751677	0	0.632768631	4.945571899	0.870074391	187	0.363636364	4.9726	8.7166	0.043906417	0.554938972	0.741468668	2.504355431	0.040647101	0.99502486	1340	0.943012774	0	0.617586493	0.939574182	0.090826519	0	0.362709522	0	0.060339626	0.956106007	0.454132587	0.025617331	0	0	0	0	0.016258841	0	0.043459363	0.44395116	0	0	0.454132587	0	0	0	0	0	0	0	0.01960592
1	37.8849	0.070535086	0.191866379	0	0.63805753	4.631634712	0.909813285	139	0.417266187	5.7295	9.295	0.037625103	0.399600387	0.769950271	4.491307259	0.014704802	0.49751243	1367	0.97051692	0	0.588823438	0.982673883	0	0	0.377735794	0	0.017239893	0.96260643	0.665926754	0.019642681	0	0	0	0	0.014704802	0	0.037023325	0.499500483	0	0	0.332963377	0	0	0.099900097	0	0	0	0	0.022219753
1	43.5	0.263019472	0	0	0.52430439	5.779126644	0.683850586	10	0	5.7871	7.1	0	0	0	0.630258918	0.416319728	0	31	0.499583662	0	0	0.99800396	0	0	0	0	0	0.748129606	0	0.052603893	0	0.042	0	0	0.083263949	0	0.24937655	0	0	0	0	0	0	0	0	0	0	0	0
2	25.6667	0	2.303196057	0.032160839	0.376258105	1.817449093	0.999286234	18	1	3.4503	5.6111	0.090867787	0	0.23302348	0	0	0	55	0.998336077	0	0.498753101	0.999000967	0.062460963	0	0.498753101	0	0	0.996677756	0	0	2.004321374	0.013	0.49751243	0	0	0	0	0.999333739	0	0	0.936914444	0	0	0	0	0	0	0.49751243	0
2	30.4074	0.063823	0.274581361	0.049477301	0.565527797	5.062389851	0.8828848	27	0.37037037	4.8486	5.4815	0.118100937	0.646678388	1.134627938	0.306093723	0.207508028	0.99502486	172	0.547066629	0	0.665557384	0.980199993	0	0.798403144	0.332778692	0	0.019603999	0.998751521	0	0.053185832	0	0.062	0.996677756	0	0.245236754	0	0	0.352733672	0	0	0	0	0	0	0	0	0	0	0
1	37.6316	0.253693461	0.070542775	0.012585479	0.553837419	5.538512707	0.716310978	19	0.105263158	6.531	11.3684	0.055545269	0.99502486	1.120131493	253.6934509	0	0.990099013	75	0.996677756	0.990099013	0.99502486	0.97030288	0	0	0	0	0.029403118	0.990099013	0	0.02984629	0	0	0	0	0	0	0	0	0	0	0	0	0	0	0	0	0	0	0
1	35.1	0.117629759	0	0	0.648872435	4.370951653	0.867519438	10	0.1	4.7339	6.3	0	0	0	6.554548264	0.01694628	0	128	0.982884288	0	0.990099013	0.999473929	0	0	0	0	0	0.999091685	0	0.01470372	0	0	0	0	0	0	0	0	0	0	0	0	0	0	0	0	0	0	0
1	33	0.071377583	0	0	0.405283093	5.208040237	0.571020663	4	0.25	2.0616	9.5	0	0	0	0.249304637	0.285306692	0	22	0.427960038	0	0.990099013	0.997506201	0	0	0	0	0	0.998573422	0	0.356887937	0	0	0	0	0.285306692	0	0	0	0	0	0	0	0	0	0	0	0	0	0
1	35.1176	0.285687059	0.014235771	0	0.557098627	5.540134907	0.714217663	34	0.117647059	4.4133	8.5882	0.009999	0	0.236752167	285.6870422	0	0	134	0.999583483	0	0.798403144	0.99980402	0	0	0.199600786	0	0	0.99800396	0	0	0	0	0	0	0	0	0	0	0	0	0	0	0	0	0	0	0	0	0
1	41.9	0.873907566	0.051092275	0	0.251104385	6.571969032	0.12484394	10	0.2	3.6729	6.9	0.249376559	0	1.494188309	2.622567892	0.332225919	0.990099013	14	0.664451838	0	0.99502486	0.998890102	0	0	0	0	0	0.997506201	0	0	0	0.017	0	0	0	0	0	0	0	0	0	0	0	0	0	0	0	0	0
2	34.4444	0	3.653309013	0.003181426	0.666925669	4.072245598	0.999897957	9	1	2.6434	3.8889	0.306101626	0	0.72267288	0	0	0.997506201	156	0.997506201	0	0.998751521	0.991984725	0	0	0	0	0	0.999091685	0.999756217	0	0	0	0	0	0	0	0	0.990099013	0	0.990099013	0	0	0	0	0	0	0	0	0
2	31.7	0	3.643551369	0.77742827	0.626973867	1.740265131	0.998751521	10	1	4.3313	6.2	0.814663951	0.713775873	1.137684703	0	0	0.998336077	66	0.498753101	0.998336077	0.249895871	0.997506201	0	0.915903389	0.749687612	0	0	0.990099013	0.999000967	0	2.004321374	0	0.99800396	0	0.498753101	0	0	0.285510331	0	0.748129606	0	0	0	0	0	0	0	0	0
1	35.8235	0.043473534	0.300488143	0.022856865	0.617341518	4.985568523	0.956417739	17	0.764705882	5.0936	9.2353	0.039996	0	0.242816091	43.47353363	0	0	117	0.998751521	0	0.713775873	0.99970603	0	0.990099013	0.285510331	0	0	0.996677756	0	0	0	0.075	0	0	0	0	0	0.996677756	0	0.990099013	0	0	0	0	0	0	0	0	0
1	38.4831	0.163065627	0.029154312	0	0.599746227	4.892164707	0.752979517	89	0.191011236	4.7363	7.8315	0.009207934	0.427960038	0.247806385	9.012493134	0.017093288	0	673	0.957224071	0	0.866089284	0.973428071	0	0	0.1332445	0	0.026308868	0.999333739	0	0.079134792	0	0	0	0	0.021366609	0	0	0.570613384	0	0	0	0	0	0	0	0	0.004796048	0	0
1	35.4	0.148093298	0.096693353	0	0.580944836	5.026962757	0.814513147	5	0.2	4.9558	10.8	0.038446751	0.990099013	0.489100367	148.0932922	0	0	33	0.748129606	0	0.990099013	0.998751521	0	0	0	0	0	0.990099013	0	0.037023325	0	0.021	0	0	0.24937655	0	0	0	0	0	0	0	0	0	0	0	0	0	0
1	39.25	0.22197558	0	0	0.512153566	5.589078426	0.665926754	4	0.25	6.1644	12	0	0	0	1.106553912	0.199600786	0	15	0.798403144	0	0	0.99502486	0	0	0	0	0	0	0	0.11098779	0	0	0	0	0	0	0	0.990099013	0	0	0	0	0	0	0	0	0	0	0
1	39.5	0.11106997	0	0	0.632584751	4.77586174	0.888559759	4	0	3.8079	12	0	0	0	0.773180544	0.142653346	0	34	0.855920076	0	0	0.998336077	0	0	0	0	0	0.990099013	0	0	0	0	0	0	0	0	0	0	0	0	0	0	0	0	0	0	0	0	0
1	35.086	0.05230749	0.143413292	0.008106118	0.655299664	4.182976246	0.903458059	186	0.258064516	5.0362	9.6935	0.021118416	0.399201572	0.856671512	4.031302929	0.011975331	0	2881	0.922100484	0	0.4582856	0.961974204	0.153727904	0.845503449	0.437454432	0	0.038011141	0.914024591	0.768639505	0.043076757	0	0	0	0	0.065864325	0	0.085689805	0.399201572	0.001153842	0.99502486	0.076863952	0	0	0.199600786	0	0	0	0	0.093740232
1	37.2553	0.251556516	0.009981926	0	0.598614335	5.176281929	0.742091715	47	0.085106383	5.6697	9.6383	0.004566002	0	0.217577413	8.350871086	0.029123386	0	267	0.970779538	0	0.798403144	0.999687672	0	0	0.199600786	0	0	0.99800396	0	0	0	0	0	0	0	0	0	0	0	0	0	0	0	0	0	0	0.006288913	0	0
1	40.2093	0.189990506	0	0	0.602057636	5.145330429	0.79496026	43	0.11627907	4.7451	10.2558	0	0	0	189.9904938	0	0	252	0.978515267	0	0.99800396	0.978515267	0	0	0	0	0.021272071	0.999375403	0	0.014999251	0	0	0	0	0	0.021272071	0	0	0	0	0	0	0	0	0	0	0	0	0
1	34.3333	0.161238313	0	0	0.548765242	5.445550919	0.773943901	12	0.583333333	4.0714	10.0833	0	0	0	161.2383118	0	0	52	0.999286234	0	0.997506201	0.996677756	0.990099013	0	0	0	0	0.996677756	0	0.064495325	0	0	0	0.990099013	0	0	0	0.990099013	0	0	0	0	0	0	0	0	0	0	0
1	40.8333	0.249937519	0.037755688	0	0.510564506	5.525245667	0.674831331	12	0.083333333	5.4077	11.9167	0.031240237	0	0.909561157	1.493150711	0.166389346	0.990099013	48	0.665557384	0	0.990099013	0.999412119	0	0	0	0	0	0.990099013	0	0.074981257	0	0	0	0	0	0	0	0	0	0	0	0	0	0	0	0	0	0	0
1	33.2857	0.07690829	0	0	0.614642203	5.098473549	0.922899485	14	0.714285714	5.206	7.5714	0	0	0	76.90828705	0	0	86	0.912646651	0	0.855920076	0.999375403	0	0	0	0	0	0.990099013	0	0	0	0.027	0	0.996677756	0	0	0	0.990099013	0	0	0	0	0	0	0	0	0	0	0
1	33.75	0.051268909	0.22127123	0	0.663586557	5.094610214	0.948474765	12	0.75	4.9068	5.9167	0.033892561	0	0.272175819	1.202104092	0.041649312	0	74	0.832986236	0	0.71326673	0.915903389	0	0	0.285306692	0	0	0	0	0	0	0	0	0.996677756	0.041649312	0	0	0.990099013	0	0	0	0.083263949	0	0	0	0	0	0	0
1	44	0.199800193	0	0	6.725800991	5.121150017	0.799200773	2	0	2	3	0	0	0	199.8001862	0	0	12	0.99502486	0	0	0	0	0	0	0	0	0	0	0	0	0	0	0	0	0	0	0	0	0	0	0	0	0	0	0	0	0	0
2	37.7308	0.01020304	1.410818978	0	0.604000211	5.102982044	0.979491889	26	0.961538462	3.7179	3.8462	0.189379592	0.399600387	0.470919281	10.20304012	0	0	159	0.999091685	0	0.474881291	0.999855042	0	0	0.524868786	0	0	0.996677756	0	0.01020304	0	0	0	0	0	0	0	0.59940058	0	0	0	0	0	0	0	0	0	0	0
1	38.6479	0.26753214	0.027579141	0.010721218	0.556714177	5.543109417	0.732424021	71	0.14084507	5.7527	10.4648	0.019229845	0	0.938448668	267.532135	0	0	279	0.999729872	0	0.832639456	0.999729872	0	0.990099013	0.166527897	0	0	0.996677756	0.99502486	0	0	0	0	0	0	0	0	0	0	0	0	0	0	0	0	0	0	0	0
1	38.8857	0.268896282	0.038339347	0.028022693	0.579813063	5.340940952	0.722658753	70	0.071428571	5.0054	9.0571	0.022640655	0.990099013	0.526008129	21.75123596	0.011362345	0	337	0.98852402	0.990099013	0.499500483	0.999729872	0	0.990099013	0.499500483	0	0	0.998751521	0	0.004201504	0	0	0.990099013	0	0	0	0	0	0	0	0	0	0	0	0	0	0.004201504	0	0
1	34.9091	0.269798458	0.045733376	0	0.582581043	5.30321455	0.714172363	22	0.181818182	4.4023	9.7273	0.022985864	0	0.350841016	10.62855721	0.024384297	0	110	0.975371897	0	0.665557384	0.998890102	0	0	0.332778692	0	0	0.997506201	0	0.015870497	0	0	0	0	0	0	0	0	0	0	0	0	0	0	0	0	0	0	0
2	29	0	3.462547729	0.77634695	0.655805111	4.861146927	0	5	1	3.3226	4.6	0.935182199	0.781005979	1.169322848	0	0	0.99502486	39	0.99502486	0.99502486	0	0.990099013	0	0.99502486	0.664451838	0	0	0.49751243	0	0	0	0.092	0.855920076	0	0	0	0.49751243	0.156201199	0	0	0	0	0	0.062480479	0	0	0	0	0.332225919
2	29.7	0	3.462547729	0.635710801	0.595404685	1.474543333	0	10	1	3.7895	4.2	0.935182199	0.696758568	1.187358141	0	0	0.99502486	41	0.99502486	0.99502486	0	0.990099013	0	0.99502486	0.997506201	0	0	0.99502486	0	0	2.004321374	0.092	0.855920076	0	0	0	0	0.302938521	0	0	0	0	0	0	0	0	0	0.142653346	0
2	26.7	0	3.505285674	0.57323632	0.590777099	1.504285693	0	10	1	2.9816	4.9	0.940899735	0.714081705	1.188645124	0	0	0.99502486	45	0.99502486	0.99502486	0.166389346	0.990099013	0	0.99502486	0.831946731	0	0	0.996677756	0	0	2.004321374	0.056	0.873907566	0	0	0	0	0.257069409	0	0	0	0	0	0	0	0	0	0.12484394	0
2	26.2857	0	3.59117595	0.601246959	0.607725501	4.968618393	0	7	1	3.5456	3	0.950987564	0.845936954	1.153562427	0	0	0.99502486	49	0.99502486	0.99502486	0.166389346	0.990099013	0	0.99502486	0.665557384	0	0	0.996677756	0	0	0	0.036	0.998751521	0	0	0	0	0.153806716	0	0	0	0	0	0	0	0	0	0	0.166389346
2	22.3333	0	3.612889769	0.563220823	0.704210818	0.554782689	0.990099013	3	1	3.0912	7.3333	0.910908687	0.916412175	1.115089417	0	0	0.990099013	48	0.996677756	0	0	0.990099013	0	0.99502486	0.998336077	0	0	0.99502486	0.990099013	0	2.004321374	0.045	0.855920076	0	0	0	0	0.083310194	0	0	0	0	0	0	0	0	0	0.142653346	0
2	28.4	0	3.398113692	0.598822999	0.728476822	0.537629068	0.99502486	5	1	2.1541	3.4	0.833055648	0.82572794	1.136867285	0	0	0.990099013	35	0.996677756	0	0.199600786	0	0	0	0.798403144	0	0	0.990099013	0.990099013	0	2.004321374	0.038	0.996677756	0	0	0	0	0.173837453	0	0	0	0	0	0	0	0	0	0	0
2	26.5	0	3.342620043	0.598822999	0.658610523	4.247662544	0.99502486	2	1	2	2	0.814513143	0.8995502	1.112581015	0	0	0	29	0.996677756	0	0	0	0	0.990099013	0.996677756	0	0	0.990099013	0.990099013	0	0	0.018	0.99502486	0	0	0	0	0.099950023	0	0	0	0	0	0	0	0	0	0	0
2	25	0	3.041787319	0.396641668	0.575557172	4.718939781	0.49751243	2	1	2	3	0.785153462	0.726612151	1.181599855	0	0	0	18	0.99502486	0	0	0.990099013	0	0.990099013	0.99502486	0	0	0.990099013	0.990099013	0.49751243	0	0.018	0.99502486	0	0	0	0	0.181653038	0	0	0	0	0	0.090826519	0	0	0	0	0
1	41.0625	0.243177533	0	0	0.57358849	5.421951294	0.756552339	16	0.125	6.1935	11.625	0	0	0	1.546919107	0.156201199	0	71	0.843486428	0	0.990099013	0.998336077	0	0	0	0	0	0.996677756	0	0	0	0	0	0	0	0	0	0.990099013	0	0	0	0	0	0	0	0	0	0	0
1	35.3333	0.130378097	0	0	0.618756115	4.968584538	0.869187295	6	0.333333333	4.2687	7.6667	0	0	0	2.18063879	0.058788948	0	42	0.940623164	0	0.99502486	0.998573422	0	0	0	0	0	0.998890102	0	0	0	0.109	0	0	0	0	0	0	0	0	0	0	0	0	0	0	0	0	0
1	33	0.093735352	0.109006773	0.023468404	0.661131442	4.15096283	0.906108379	8	0.125	3.9191	8.875	0.016665278	0	0.722857356	5.38995266	0.016390756	0.990099013	128	0.983445346	0	0.990099013	0.999375403	0	0	0	0	0	0.99502486	0.990099013	0	0	0	0.990099013	0	0	0	0	0	0	0	0	0	0	0	0	0	0	0	0
1	35.75	0.166574121	0.124758044	0	0.5320099	5.380624294	0.777345896	8	0.25	5.517	9.75	0.076893502	0.990099013	1.057652473	0.829276681	0.199866757	0.990099013	37	0.666222513	0	0.99502486	0.997506201	0	0	0	0	0	0.998890102	0	0.055524707	0	0	0	0	0.1332445	0	0	0	0	0	0	0	0	0	0	0	0	0	0
1	35.44	0.047721308	0.117350141	0	0.644304514	4.60984087	0.902366519	75	0.613333333	4.8489	7.1467	0.014040343	0.071377583	0.84095645	1.55648005	0.029659761	0	754	0.915215492	0	0.829066098	0.929060698	0	0	0.146305785	0	0.070860557	0.999500215	0.99502486	0.047721308	0	0	0	0	0.055082414	0	0	0.856531024	0	0	0	0	0	0.071377583	0	0	0.00216915	0	0.024384297
1	33.7143	0.029403118	0.079036746	0	0.618688703	4.520671368	0.882093549	7	0.285714286	3.7796	6	0.01514922	0	0.327284068	0.291192025	0.099975012	0	77	0.87478137	0	0.49751243	0.999375403	0	0	0.49751243	0	0	0.999091685	0	0.088209353	0	0	0	0	0.024993753	0	0	0.990099013	0	0	0	0	0	0	0	0	0	0	0
1	35.0417	0.046919443	0.048277803	0	0.652578294	4.046637058	0.903199315	24	0.291666667	4.1279	6.7083	0.005208198	0	0.552765727	3.354905128	0.012985326	0.990099013	427	0.960914135	0	0.998336077	0.971151173	0.49751243	0	0	0	0.028563268	0.998573422	0.49751243	0.046919443	0	0	0	0	0.025970653	0	0	0	0.002932465	0	0	0	0	0	0	0	0	0	0
1	31	0.176366836	0	0	0.559584439	5.302807331	0.764256299	4	0.25	3.0311	10.25	0	0	0	176.3668213	0	0	20	0.99502486	0	0.990099013	0.998573422	0	0	0	0	0	0	0	0.058788948	0	0	0	0	0	0	0	0	0	0	0	0	0	0	0	0	0	0	0
1	31	0.076863952	0.298874684	0	0.639537573	4.665397167	0.922367394	2	0.5	4	5	0.058788948	0.990099013	0.441935003	76.86394501	0	0	19	0.997506201	0	0.990099013	0.997506201	0	0	0	0	0	0	0	0	0	0	0	0	0	0	0	0	0	0	0	0	0	0	0	0	0	0	0
1	37.625	0.01851509	0.474245122	0	0.660120547	4.719352722	0.981299818	8	0.875	3.586	6.875	0.031245118	0	0.222724706	18.51508904	0	0	72	0.998890102	0	0.71326673	0.943920016	0	0	0.285306692	0	0.055524707	0.99502486	0	0	0	0	0	0	0	0	0	0.99502486	0	0	0	0	0	0	0	0	0	0	0
1	38.5556	0.045433894	0.298874684	0	0.559508264	5.420286179	0.908677876	9	0.888888889	5.4046	9.8889	0.033322226	0	0.1378676	45.4338913	0	0	40	0.998890102	0	0.887902319	0.999000967	0	0	0.11098779	0	0	0	0	0.045433894	0	0	0	0	0	0	0	0	0	0	0	0	0	0	0	0	0	0	0
1	37.375	0.635785639	0	0	5.954073429	6.423103333	0.363306075	8	0.125	6.1935	10.125	0	0	0	635.7855835	0	0	13	0.990099013	0	0	0	0	0	0	0	0	0	0	0	0	0	0	0	0	0	0	0.990099013	0	0	0	0	0	0	0	0	0	0	0
1	35.5714	0.139972016	0.057914498	0	0.640131176	4.719333172	0.859828055	7	0	4.0958	7.2857	0.017853955	0	0.748007476	139.9720154	0	0	63	0.999167323	0	0	0.990099013	0	0	0.990099013	0	0	0	0	0	0	0	0	0	0	0	0	0	0	0	0	0	0	0	0	0	0	0	0
1	39.9286	0.173548937	0.033163295	0.00859932	0.601325333	5.033714294	0.774083316	70	0.1	5.9249	10.1571	0.013586587	0	0.807934403	173.5489349	0	0.996677756	459	0.976074278	0	0.998336077	0.954400837	0	0	0	0	0.015149219	0.999729872	0.99502486	0.052340154	0	0	0	0	0.011903345	0.011903345	0	0.990099013	0	0.99502486	0	0.015149219	0	0	0	0	0	0	0
1	38.6667	0.017540783	0.396641668	0.028019679	0.633959174	4.756772995	0.964743078	9	0.777777778	6.3596	9.6667	0.044769437	0	0.87946564	0.191020876	0.090826519	0	78	0.817438662	0.990099013	0.776914537	0.961168766	0	0	0.22197558	0	0.03844675	0.99800396	0.990099013	0	0	0	0	0	0.090826519	0	0	0	0.017540783	0.990099013	0	0	0	0	0	0	0	0	0
1	37.5714	0.028563268	0.396641668	0	0.683756232	4.355613709	0.942587852	7	0.714285714	4.0858	9.1429	0.037032465	0.498753101	0.317501426	1.282470226	0.021272071	0	91	0.957243145	0	0.798403144	0.949525237	0	0	0.199600786	0	0.049975011	0.832639456	0	0.028563268	0	0	0	0	0.021272071	0	0.166527897	0.24937655	0	0	0	0	0	0	0	0	0	0	0
1	40.4	0.083321758	0.057914498	0	0.625843763	4.776036263	0.902652383	10	0.3	7.8746	13.3	0.013511688	0	0.75898391	0.74402535	0.11098779	0	85	0.887902319	0	0.996677756	0.999750078	0	0	0	0	0	0.99502486	0.990099013	0.013886959	0	0	0	0	0	0	0	0	0	0	0	0	0	0	0	0	0	0	0
1	36.1429	0.333263904	0.124878447	0.066843546	0.417545795	6.046511173	0.583211839	35	0.485714286	3.7727	7.7714	0.139502441	0.99502486	1.136074781	1.824573517	0.181653038	0	83	0.817438662	0	0	0.998336077	0.811992466	0	0.99502486	1	0	0	0.124921925	0.083315976	0	0	0.990099013	0.997506201	0	0	0	0	0	0	0.062460963	0	0	0	0	0	0	0	0
1	36.7826	0.228506148	0.026312982	0	0.416797698	5.951344013	0.656955183	23	0.304347826	6.1071	8.913	0.032247662	0	1.069161773	0.48483035	0.470311582	0	60	0.411522627	0	0	0.996677756	0.996677756	0	0.990099013	0	0	0.99502486	0	0.114253074	0	0	0	0.997506201	0.117577896	0	0	0	0	0	0	0	0	0	0	0	0	0	0
1	36.3889	0.114888728	0.096879002	0.005908056	0.611840189	4.878474712	0.851027608	36	0.222222222	4.7314	8.9444	0.030433459	0	0.44402945	2.912501812	0.03844675	0.624219716	276	0.884275258	0	0	0.985776603	0.71326673	0.990099013	0	0	0.014082523	0.996677756	0.285306692	0.034041107	0	0	0	0.374531835	0.076893501	0	0	0	0	0	0	0	0	0	0	0	0	0	0
1	33.7333	0.029997	0.124818216	0.023474748	0.66551739	4.440227032	0.929906964	15	0.4	5.927	9.7333	0.019107063	0.990099013	0.880449653	0.345978022	0.085702039	0.24937655	179	0.871304095	0	0	0.951927662	0.748129606	0.990099013	0	1	0.047596384	0.888395309	0.24937655	0.039995998	0	0.017	0	0.748129606	0.04285102	0	0.111049414	0	0	0.990099013	0	0	0	0	0	0	0	0	0
1	36.5625	0.311647832	0.010992601	0	0.375260621	6.025568008	0.467471749	64	0.390625	5.3218	10.0781	0.014490654	0	0.749133825	1.056218624	0.294059992	0	155	0.627327979	0	0	0.963941455	0.999333739	0	0.49751243	1	0.035701536	0.999333739	0	0.22075054	0	0	0	0.999000967	0.078415997	0	0	0	0	0	0	0	0	0	0	0	0	0	0.49751243
1	34.5789	0.034478795	0.635710801	0.009981926	0.626454234	4.855992794	0.930927455	19	0.842105263	3.0535	5.7895	0.078733958	0	0.948585808	34.4787941	0	0.332963377	149	0.999722362	0	0	0.971151173	0.62460959	0.990099013	0.990099013	1	0.028563268	0.998890102	0.374765754	0.034478795	0	0.093	0	0.665926754	0	0	0	0	0	0	0	0	0	0	0	0	0	0	0
1	33.7368	0.478053004	0	0	0.302464187	6.327328205	0.391134292	19	0.210526316	5.092	8.5789	0	0	0	0.836322308	0.570613384	0	34	0.427960038	0	0	0.997506201	0.996677756	0	0	1	0	0.990099013	0	0.130378097	0	0	0	0.990099013	0	0	0	0	0	0	0	0	0	0	0	0	0	0	0
1	35.7927	0.442222655	0.011895964	0	0.315231889	6.448447227	0.519130945	82	0.56097561	5.1633	9.7317	0.022217285	0	0.059476074	1.052360892	0.419219613	0.062460963	130	0.548210263	0	0	0.922722042	0.999677539	0	0	1	0.076893501	0.997506201	0	0.038454145	0	0	0	0.936914444	0.032247663	0	0	0	0	0	0	0	0	0	0	0	0	0	0
1	38.5714	0	2.845718018	0.012585479	0.517136872	5.743248463	0.978048265	28	1	5.6519	9.3571	0.114735289	0.990099013	1.000171065	0	0	0.199600786	90	0.998890102	0	0	0.999677539	0.827300906	0	0	1	0	0.996677756	0.172354355	0.021734407	0	0	0	0.798403144	0	0	0	0	0	0.990099013	0	0	0	0	0	0	0	0	0
1	38.2	0.02272211	1.200069958	0.024126974	0.562568486	5.453315258	0.977050722	20	0.95	4.3963	8.15	0.230733733	0.990099013	1.053913832	22.72210884	0	0	86	0.873907566	0	0	0.999687672	0.517063081	0	0	1	0	0.996677756	0.482592195	0	0	0.051	0.990099013	0.997506201	0.12484394	0	0	0	0	0.990099013	0	0	0	0	0	0	0	0	0
1	36.3913	0.083315976	0.65236934	0.013783908	0.532117426	2.235479832	0.812330782	23	0.826086957	4.7791	7.1739	0.233294451	0.990099013	1.097508788	83.31597137	0	0.24937655	88	0.998573422	0	0	0.999642968	0.615148008	0	0.99502486	1	0	0.996677756	0.384467512	0.104144976	2.004321374	0.051	0.990099013	0.748129606	0	0	0	0	0	0	0	0	0.990099013	0	0	0	0	0	0
1	35.0667	0.029403118	0.975786059	0.082934502	0.577766061	5.386144161	0.97030288	15	0.866666667	4.66	6.4667	0.314756527	0.664451838	0.986732244	0.146575287	0.199600786	0.554938972	69	0.798403144	0.99502486	0	0.999473929	0.499687701	0	0.99502486	1	0	0	0.499687701	0	0	0	0.990099013	0.44395116	0	0	0	0.332225919	0	0.990099013	0	0	0	0	0	0	0	0	0
1	34.1111	0.049582679	0.242805619	0	0.655584753	3.942725897	0.933807135	9	0.111111111	5.1448	5.5556	0.036361433	0.990099013	1.057913184	1.209569573	0.039992005	0.990099013	178	0.919816077	0	0	0.99966675	0.332225919	0	0.99502486	0	0	0.996677756	0.664451838	0.01652756	0	0	0	0	0.039992005	0	0	0	0	0	0	0	0	0	0	0	0	0	0
1	34.6667	0.024688309	1.387088645	0.021713819	0.697069824	4.110808373	0.975188196	9	0.777777778	2.4994	5.5556	0.333309694	0.99502486	1.089880705	24.68830872	0	0.8991009	150	0.999333739	0	0	0.947119236	0.149962515	0.990099013	0.99502486	0	0.052617736	0.748129606	0.849787593	0	0	0.077	0	0.099900097	0	0	0.24937655	0	0	0.990099013	0	0	0	0	0	0	0	0	0
1	34.475	0.161264315	0.464649103	0.025546586	0.525090694	5.732268333	0.822448015	40	0.7	6.1123	8.7	0.270556405	0.99502486	1.141951084	1.201273203	0.1332445	0.29970029	130	0.73284477	0	0	0.937207162	0.524868786	0.990099013	0.990099013	0	0.062480479	0.996677756	0.424893796	0.016126432	0	0	0	0.699300706	0.1332445	0	0	0	0	0.990099013	0.049987506	0	0	0	0	0	0	0	0
1	33	0	3.643551369	0.033410892	0.696167648	3.016298771	0.999800086	2	1	5	12	0.439956004	0.990099013	1.092114925	0	0	0.887902319	103	0.998336077	0	0	0.957934201	0.027019726	0.990099013	0	0	0.041649312	0.99502486	0.945690393	0	0	0	0	0.11098779	0	0	0	0	0	0.990099013	0.027019726	0	0	0	0	0	0	0	0
1	34.375	0.023250408	1.357595245	0.02019399	0.590143919	5.52534914	0.930016339	24	0.958333333	6.4026	7.9167	0.323481841	0.990099013	1.111686945	23.25040817	0	0.332963377	96	0.998336077	0	0	0.863243997	0.459335327	0	0	0	0.136301681	0.99502486	0.486355066	0.046500817	0	0	0	0.665926754	0	0	0	0	0	0.990099013	0.054039452	0	0	0	0	0	0	0	0
1	37.3	0	3.431524584	0.022264972	0.616476357	4.997463703	0.999655306	10	1	4.9204	7.7	0.465436994	0.990099013	1.100363374	0	0	0.665557384	68	0.99502486	0	0	0.999473929	0.26657781	0	0	0	0	0	0.73308897	0	0	0	0	0.332778692	0	0	0	0	0	0.990099013	0	0	0	0	0	0	0	0	0
1	38.75	0.039984006	1.200069958	0.026312982	0.507198632	5.828726768	0.959616125	20	0.95	4.6398	7.65	0.384516791	0	0.510623276	39.98400497	0	0.199600786	59	0	0	0	0.999375403	0.517063081	0	0	0	0	0	0.482592195	0	0	0.053	0	0.798403144	0	0	0	0	0	0.990099013	0	0	0	0	0	0	0	0	0
1	36.4	0	3.38039216	0.032160839	0.622810483	1.279248118	0.999545634	10	1	6.1935	7.2	0.521625734	0	0.61439836	0	0	0.332778692	57	0	0	0	0.927908599	0.206825227	0	0	0	0	0	0.758359194	0	0	0.174	0	0.665557384	0	0	0	0	0	0.990099013	0	0	0	0	0.071377583	0	0	0	0
1	38.16	0.142755166	0.651528734	0	0.384567589	1.872536182	0.856531024	25	0.92	2.9896	4.32	0.368227249	0	0.427544445	142.7551575	0	0.598802388	45	0	0	0	0.998890102	0.807381749	0	0	0	0	0	0.153787002	0	2.004321374	0.174	0	0.399201572	0	0	0	0	0	0	0.03844675	0	0.990099013	0	0	0	0	0	0
1	38.1739	0.333302468	0.031400891	0	0.480467945	5.887067318	0.638829708	46	0.130434783	4.0505	9.3696	0.037969877	0	0.960263133	0.914896846	0.363306075	0	128	0.635785639	0	0	0.999473929	0.998336077	0	0.996677756	0	0	0.990099013	0	0.018516803	0	0.076	0	0	0	0	0	0	0	0	0	0	0	0	0	0	0.009258402	0	0
1	42.342	0.353651345	0.006160017	0	0.460825145	5.888344288	0.577224016	231	0.090909091	5.9666	10.4026	0.008151952	0	0.80482465	1.223804712	0.28797695	0	642	0.647948146	0	0	0.976301074	0.936914444	0	0.664451838	0	0.023620186	0.999091685	0.062460963	0.069104284	0	0	0	0.998336077	0.063994877	0	0	0	0	0	0	0	0	0	0	0	0	0	0.332225919
1	34.1	0.052622348	0.42506602	0.015788525	0.624120712	1.496966839	0.894579947	10	0.7	4.4677	6.2	0.0735186	0	0.388128102	52.62234497	0	0.166389346	84	0.856531024	0	0	0.957934201	0.427960038	0	0	0	0.041649312	0.798403144	0.570613384	0.035081565	0	0	0	0.665557384	0.142755166	0	0	0	0.017540783	0.990099013	0	0	0	0	0	0	0	0	0
1	37.9	0.017962996	0.555675987	0	0.646069884	3.709638834	0.928088188	10	0.5	6.7417	8.5	0.057015043	0	1.052439809	0.57392633	0.030298438	0.748129606	251	0.90895313	0	0	0.999167323	0.307455808	0	0.990099013	1	0	0.996677756	0.69177556	0.053888991	0	0	0	0.24937655	0.060596876	0	0	0	0	0	0	0	0	0	0	0	0	0	0
1	37.8333	0.006493085	0.600976512	0	0.651505172	4.012703896	0.973962784	12	0.75	6.5633	7.4167	0.044332791	0	0.95098114	0.155307248	0.040808	0.24937655	221	0.897776008	0	0	0.998890102	0.461183697	0	0.990099013	1	0	0.99502486	0.538047671	0.019479256	0	0	0	0.748129606	0.061212	0	0	0	0	0	0	0	0	0	0	0	0	0	0
1	39.6	0.021581182	0.124577877	0	0.627962768	4.625021935	0.942378283	20	0.85	6.2897	9.2	0.005780013	0	0.75703162	21.58118057	0	0	198	0.999756217	0	0	0.998573422	0.999231339	0	0.990099013	1	0	0.99502486	0	0.035968635	0	0	0	0.997506201	0	0	0	0	0	0	0	0	0	0	0	0	0	0	0
1	39.8889	0	3.653309013	0.053511002	0.587521672	2.657381773	0.961168766	18	1	6.2647	8.5556	0.642765319	0.997506201	1.145953178	0	0	0.635785639	90	0	0.996677756	0	0.983712316	0.297808975	0.990099013	0.99502486	0	0.016126432	0	0.680706263	0	2.004321374	0	0.990099013	0.363306075	0	0	0	0	0.03844675	0.748129606	0	0	0.24937655	0	0	0	0	0	0
1	37.9091	0	3.544192111	0.029952887	0.593980312	5.285199165	0.998890102	11	1	4.9376	6.7273	0.795273801	0.748129606	1.094504952	0	0	0.635785639	56	0	0.99502486	0	0.965184391	0.23325558	0	0.99502486	0	0.034470871	0	0.766411185	0	0	0	0	0.363306075	0	0	0	0	0	0	0	0	0	0.24937655	0	0	0	0	0
2	38.3333	0	1.172059318	0	0.696487665	3.504192829	0.981639743	3	0.666666667	1.6997	9.3333	0.157285698	0	0.64861989	0	0.045433894	0.996677756	93	0.954111755	0	0	0.932711482	0.153727904	0	0	0	0.06662225	0.99800396	0.845503449	0.018178513	0	0	0	0	0	0	0	0	0	0	0	0	0	0	0	0	0	0	0
1	34.3	0.03570791	0.66787164	0	0.624945521	4.624971867	0.964113593	10	0.7	5.6	9.2	0.127892106	0	0.532015622	0.837244689	0.041649312	0.332225919	99	0.874635577	0	0	0.999375403	0.333111256	0	0	0	0	0.99800396	0.666222513	0	0	0	0	0.664451838	0.083298624	0	0	0	0	0	0	0	0	0	0	0	0	0	0.990099013
1	36.75	0	3.398113692	0	0.628612459	4.560894012	0.953615367	16	1	4.6431	6.0625	0.168907506	0	1.034459949	0	0	0.332778692	169	0.999500215	0	0	0.999761999	0.352837414	0	0.990099013	0	0	0.996677756	0.646868587	0.046292011	0	0	0	0.665557384	0	0	0	0	0	0	0	0	0	0	0	0	0	0	0
1	38.2414	0.018016394	0.873184635	0	0.585470259	5.133412361	0.936852515	29	0.931034483	3.5589	7.2414	0.094883585	0	0.962278962	18.01639366	0	0.285306692	172	0.999500215	0	0	0.999777853	0.666464746	0	0.990099013	0	0	0.996677756	0.302938521	0.045040987	0	0	0	0.71326673	0	0	0	0	0	0	0.030293852	0	0	0	0	0	0	0	0
1	38.75	0	3.531606632	0	0.68986249	3.83287549	0.973598778	8	1	5.1478	8	0.206048118	0	1.072732091	0	0	0.749063671	177	0.951927662	0	0	0.933126032	0.181763113	0	0.990099013	0	0.066651858	0.996677756	0.817933977	0.02631348	0	0	0	0.24968788	0.047596384	0	0	0	0	0	0	0	0	0	0	0	0	0	0
1	37.9583	0.057372347	0.242805619	0	0.555287898	5.551682472	0.917957544	48	0.833333333	4.9665	8.1458	0.044114403	0	0.92113167	1.07030189	0.052603893	0	187	0.946870029	0	0	0.97756058	0.856898069	0	0.990099013	0	0.022217287	0.99502486	0.14281635	0.024588147	0	0	0	0.999000967	0	0	0	0	0	0	0	0	0	0	0	0	0	0	0
1	37.3125	0.023807634	0.627559941	0	0.597519994	5.111626148	0.928497732	32	0.875	5.6789	10.25	0.085520689	0	0.959240854	0.535492003	0.043459363	0	194	0.956106007	0	0	0.954328597	0.571265399	0	0.990099013	0	0.04544422	0.996677756	0.342759222	0.047615267	0	0	0	0.887902319	0	0	0	0	0	0	0.085689805	0	0	0	0	0	0	0	0
1	40	0.014597476	1.188305709	0	0.66886282	3.874686241	0.985329568	10	0.8	6.4195	13.3	0.14355725	0	0.599681914	14.59747505	0	0.749063671	212	0.999736965	0	0	0.999787331	0.206825227	0	0	0	0	0.99800396	0.79283005	0	0	0	0	0.24968788	0	0	0	0	0	0	0	0	0	0	0	0	0	0	0
1	37.9583	0.027776236	0.300788922	0	0.670749843	4.619213104	0.95550251	24	0.625	3.9474	6.4583	0.042450828	0	0.918893516	0.241002128	0.114253074	0.332225919	239	0.88546133	0	0	0.918179989	0.649675131	0	0.990099013	0	0.081615999	0.998336077	0.349825084	0.016665742	0	0.101	0	0.664451838	0	0	0	0	0	0	0	0	0	0	0	0	0	0	0
1	35.8	0.039998222	0.361482541	0.01973957	0.666217625	1.268186569	0.902182162	15	0.333333333	4.4121	11	0.05439103	0.990099013	0.946763813	0.937839866	0.041649312	0	269	0.957934201	0	0	0.952154279	0.356887937	0.99502486	0.798403144	0	0.047607716	0.996677756	0.571020663	0.057775211	2.004321374	0	0	0	0	0	0	0	0	0	0.071377583	0	0.990099013	0	0	0	0	0	0.199600786
1	36.3846	0.024389254	0.496902025	0.026323618	0.662741542	3.798242569	0.938986242	13	0.461538462	5.233	8	0.054543471	0.990099013	0.989252746	0.710596561	0.033322226	0.990099013	298	0.966344535	0	0	0.978048265	0.399733514	0.99502486	0.99800396	0	0.021734407	0.996677756	0.532977998	0.036583878	0	0.02	0	0	0	0	0	0	0	0.990099013	0.06662225	0	0	0	0	0	0	0	0
2	29.25	0.008510277	0.952317655	0.018479473	0.703866541	0.509723127	0.970171511	4	0.5	4.5277	7	0.056937476	0.990099013	0.985337615	8.510275841	0	0	292	0.999729872	0	0	0.977050722	0.076863952	0.49751243	0.798403144	0	0	0.748129606	0.845503449	0.021275692	0	0.02	0	0.990099013	0	0	0.24937655	0	0	0.990099013	0.076863952	0	0	0	0.02272211	0	0	0	0.199600786
1	35.0488	0.03826433	0.111109606	0.009420665	0.672505379	3.88173151	0.913241982	41	0.414634146	4.8268	8.6585	0.008883136	0.996677756	0.809807003	1.806717753	0.02017892	0.332778692	863	0.9484092	0.990099013	0	0.917178154	0.866089284	0.990099013	0.990099013	0	0.082752913	0.999894738	0.06662225	0.045917194	0	0	0.99502486	0.665557384	0.03138943	0	0	0	0	0.990099013	0.06662225	0	0	0	0	0	0.002550955	0	0
2	37.1304	0.024464458	0.128628222	0.006091016	0.673404694	1.8276124	0.966346085	46	0.369565217	5.0392	8.6739	0.007763915	0.99502486	0.827070832	1.204184413	0.019316206	0.142653346	1354	0.959866881	0.49751243	0	0.995491326	0.73284477	0	0.996677756	0	0.004464087	0.984888375	0.266488999	0.009174172	0.298874684	0	0.996677756	0.855920076	0.019316206	0.001485862	0.007518232	0	0	0.990099013	0	0	0	0	0	0.49751243	0	0	0
1	38.251	0.07309182	0.025990074	0.003488281	0.65093857	4.380663395	0.899674296	259	0.123552124	5.048	9.8764	0.004786308	0.664451838	0.781055689	1.387356758	0.051684231	0.49751243	3283	0.898856163	0.990099013	0	0.971258938	0.815574884	0.990099013	0.997506201	0	0.028727377	0.944182217	0.184162065	0.026513699	0	0	0	0.49751243	0.044942811	0	0.05554013	0	0.000358293	0.997506201	0	0	0	0.332225919	0	0	0.000358293	0	0
1	37	0.008888494	0.843859557	0	0.680198133	3.07351923	0.959957361	6	0.5	3.1972	8.3333	0.065215028	0.998336077	1.070740342	0.382839501	0.022217287	0	291	0.933126032	0	0.272479564	0.971289814	0	0	0.726612151	1	0.028567346	0.996677756	0.997506201	0.03110973	0	0	0	0	0.044434574	0	0	0	0	0	0	0	0	0	0	0	0	0	0
1	33.375	0.031246744	0.685888614	0	0.637858987	4.815777302	0.958233476	24	0.708333333	4.3106	6.7917	0.161666966	0.683850586	1.048903823	0.43149057	0.071415819	0.990099013	196	0.856989861	0	0.499772817	0.945282698	0	0	0.499772817	1	0.054535542	0.999000967	0.99502486	0.010415581	0	0.02	0	0	0.071415819	0	0	0.315623343	0	0	0	0	0	0	0	0	0	0	0
1	37.4118	0	1.012935271	0.006838348	0.622525752	4.575120926	0.973899484	17	0.823529412	5.0403	6.6471	0.182994576	0.523560226	1.04949522	0	0.053561866	0.990099013	177	0.892697752	0	0.249875054	0.999814868	0	0.990099013	0.699650168	1	0	0.998890102	0.99502486	0.025970653	0	0.02	0	0	0.053561866	0	0	0.428367436	0	0	0	0	0	0.047596384	0	0	0	0	0.049975011
2	33.5	0.010637166	1.276701812	0.0280242	0.670856535	4.182243347	0.978619277	12	0.833333333	5.2414	7.1667	0.21175225	0.699650168	1.067774534	0.458157152	0.022217287	0.990099013	186	0.933126032	0	0.208246559	0.964743078	0	0.996677756	0.791336954	1	0.035081565	0.831946731	0.99502486	0.010637166	0	0	0.990099013	0	0.044434574	0	0.166389346	0.249875054	0	0	0	0	0	0.049975011	0	0	0	0	0
2	33.0909	0.031575624	1.069045879	0.032179912	0.663331509	4.075699806	0.968319118	11	0.636363636	4.8208	5.1818	0.240210044	0.856734872	1.084892392	1.360004902	0.022217287	0.990099013	190	0.97756058	0	0.153787002	0.999833405	0	0.997506201	0.845828533	1	0	0.99800396	0.99502486	0	0	0.02	0.990099013	0	0	0	0	0.14278914	0	0	0	0	0	0	0	0	0	0	0
1	32.125	0	3.681331706	0.025550345	0.685106814	1.262630105	0.999912262	8	1	6.1033	7	0.236441555	0.849575222	1.072716832	0	0	0.99502486	212	0.975958169	0	0.156201199	0.983970821	0	0.748129606	0.843486428	1	0.015870497	0.997506201	0.99502486	0	2.004321374	0.02	0.990099013	0	0.023803858	0	0	0.149925038	0	0	0	0	0	0	0	0	0	0	0
1	35.1667	0.017389791	1.350112956	0.040738593	0.652384579	4.058187485	0.939048767	12	0.833333333	4.867	6.75	0.231170367	0.666349351	1.079506993	17.38978958	0	0.996677756	211	0.920810342	0	0.187441438	0.966505587	0	0.997506201	0.749765754	1	0.033327781	0.748129606	0.99502486	0.043474481	0	0.02	0.99502486	0	0.078926601	0	0.24937655	0.190385535	0	0	0	0	0	0.14278914	0	0	0	0	0.062480479
1	33.5	0.094330721	0.621064914	0.032178719	0.646366596	4.859033108	0.886708796	22	0.5	5.0722	8	0.239709609	0.785153449	1.108063817	1.759773731	0.052603893	0.99502486	172	0.894266188	0	0.26657781	0.940991998	0	0.664451838	0.699766755	1	0.058812	0.997506201	0.990099013	0.018866144	0	0	0.99502486	0	0.052603893	0	0	0.214132756	0	0	0	0	0	0	0	0	0	0	0.033322226
2	27.6667	0.009344921	1.597847178	0.032178719	0.67468673	1.345088601	0.990561605	9	0.888888889	2.8197	5.7778	0.240725881	0.785153449	0.950579226	9.344920158	0	0.99502486	171	0.999412119	0	0.133288905	0.999791741	0.990099013	0.996677756	0.86637789	1	0	0.997506201	0	0	2.004321374	0.045	0.49751243	0	0	0	0	0.214132756	0	0	0	0	0	0	0	0	0	0.49751243	0
1	31	0.008927774	1.563997711	0.033417323	0.69201225	1.276358247	0.99098295	8	0.875	3.4187	4.25	0.227833681	0.817438662	1.072715998	8.927773476	0	0.99502486	167	0.915903389	0	0.172354355	0.958988011	0	0.996677756	0.827300906	1	0.040808	0.996677756	0.990099013	0	2.004321374	0.045	0.49751243	0	0	0	0	0.181653038	0	0	0	0	0	0	0	0	0	0.49751243	0
2	35.4167	0.032254595	0.874121623	0.018094451	0.632115185	4.491203785	0.946134806	12	0.666666667	5.3151	10.5	0.216648613	0.71326673	1.081676841	0.256306291	0.12484394	0.990099013	136	0.749063671	0	0.23068051	0.999777853	0	0.99502486	0.730488241	1	0	0.99502486	0.990099013	0.021503063	0	0.023	0	0	0.12484394	0	0	0.285306692	0	0	0	0	0	0	0	0	0	0	0.03844675
1	33.6562	0.086947069	0.16470482	0	0.529408991	5.465003967	0.825997174	32	0.59375	4.3333	6.3125	0.063151247	0	0.993731499	0.312059313	0.277623534	0.990099013	136	0.721821189	0	0.749687612	0.999777853	0	0	0.208246559	1	0	0.99502486	0	0.086947069	0	0	0	0	0	0	0	0.990099013	0	0	0	0	0	0	0	0	0	0	0.041649312
1	29.8889	0	1.075221634	0	0.669528604	4.207250595	0.968649089	9	0.888888889	4.5812	6.1111	0.088702524	0.49751243	0.990716398	0	0.047596384	0.990099013	136	0.951927662	0	0.437226713	0.952154279	0	0	0.562148631	1	0.047607716	0.996677756	0	0.031246744	0	0	0	0	0	0	0	0.49751243	0	0	0	0	0	0	0	0	0	0	0
1	35.3333	0.061941419	0.221655901	0	0.65599376	4.497051716	0.876028657	15	0.4	5.6056	7.3333	0.04081355	0.332225919	0.453445852	1.333673358	0.04544422	0	169	0.954328597	0	0.44395116	0.928239882	0	0	0.554938972	1	0.071403071	0.997506201	0	0.061941419	0	0	0	0	0	0	0	0.664451838	0	0	0	0	0	0	0	0	0	0	0
2	32.5	0	2.778874472	0	0.680917144	2.989061832	0.999936342	4	1	5.3385	8	0.028984107	0.664451838	0.4782691	0	0	0	212	0.97756058	0	0.427960038	0.99966675	0	0	0.570613384	1	0	0.996677756	0	0	0	0	0	0	0	0	0	0.332225919	0	0	0	0	0	0	0	0	0	0	0
1	36.4889	0.115874857	0.04698384	0	0.612197936	4.959376812	0.836873949	45	0.222222222	4.8906	7.3556	0.015325083	0.332225919	0.910480022	1.019484997	0.112660185	0	318	0.873116434	0	0.799200773	0.968100309	0	0	0.199800193	1	0.031740993	0.998336077	0.990099013	0.047208276	0	0.02	0	0	0.014082523	0	0	0.664451838	0	0	0	0	0	0	0	0	0	0	0
2	27	0	3.000434077	0.119927686	0.666545749	1.125211835	0.999714434	6	1	3.4359	7.1667	0.129853266	0.748129606	0.980314255	0	0	0.990099013	84	0.999687672	0.990099013	0.454132587	0.999500215	0	0.664451838	0.454132587	0	0	0.99502486	0.990099013	0	2.004321374	0	0.99502486	0	0	0	0	0.24937655	0	0.99502486	0	0	0	0	0	0	0	0	0.090826519
2	27.6667	0	3.255513713	0.20405486	0.647994041	4.330609798	0.978048265	6	1	1.4625	3.1667	0.24654157	0.845503449	1.055300236	0	0	0.996677756	80	0.999000967	0.99502486	0.499375761	0.999583483	0	0.996677756	0.499375761	0	0	0.990099013	0	0	0	0	0.998890102	0	0	0	0	0.153727904	0.021734407	0.990099013	0	0	0	0	0	0	0	0	0
2	27.2727	0	3.342620043	0.132584761	0.680702209	4.397974968	0.957793891	11	1	2.6442	6.0909	0.181803157	0.845503449	1.031976223	0	0	0.990099013	137	0.998751521	0.990099013	0.587889493	0.93302232	0	0.99800396	0.411522627	0	0.066644453	0	0.996677756	0.042100832	0	0.111	0.665557384	0	0	0	0	0.076863952	0	0	0	0	0	0.076863952	0	0	0	0	0
1	33.1538	0.133315548	0.096855757	0.010721218	0.585762024	2.259310961	0.826556444	26	0.384615385	5.6075	8.6923	0.042100831	0.166389346	0.684147537	0.795342088	0.166620389	0.49751243	125	0.805331886	0	0.665557384	0.97030288	0	0.49751243	0.332778692	0	0.029403118	0.998573422	0	0.039994664	2.004321374	0	0	0.49751243	0.027770065	0	0	0.831946731	0	0	0	0	0	0	0	0	0	0	0
1	35.1538	0.226372391	0.066895128	0	0.513898969	5.366348743	0.66025281	13	0.076923077	4.905	11.3077	0.048768593	0	0.686760724	226.3723755	0	0	61	0.798403144	0	0	0.999333739	0	0	0.99502486	0	0	0	0	0.113186195	0	0	0	0	0.199600786	0	0	0.990099013	0	0	0	0	0	0	0	0	0	0	0
1	42.75	0	2.699837726	0	0.677880943	4.10582161	0.928350449	4	1	3.1125	16.25	0.083319447	0.990099013	0.978942156	0	0	0	67	0.999375403	0	0.570613384	0.8991009	0	0	0.427960038	0	0.099900097	0.996677756	0.990099013	0.071411572	0	0	0	0	0	0	0	0	0	0	0	0	0	0	0	0	0	0	0
1	39.4375	0.291545182	0.051092275	0	0.538883924	5.658308029	0.70803833	16	0.5	4.9859	8.375	0.024993752	0	0.868967474	6.557565689	0.043459363	0	56	0.956106007	0	0.998336077	0.998573422	0	0	0	0	0	0.997506201	0.990099013	0	0	0.048	0	0	0	0	0	0.99502486	0	0	0	0	0	0	0	0	0	0	0
1	42.5	0.071377583	0.598822999	0	0.641207755	5.061531067	0.927908599	8	0.875	3.2016	5	0.069751221	0.664451838	0.303880394	71.37757874	0	0	51	0.999629736	0	0.855920076	0.996677756	0	0	0.142653346	0	0	0.922367394	0	0	0	0	0	0	0	0	0	0.332225919	0	0	0	0	0	0	0	0	0	0	0
1	39.3333	0	2.778874472	0	0.649036109	4.130548	0.866089284	3	1	2.9439	3	0.142823137	0.332225919	0.574457884	0	0	0	49	0.919632137	0	0.166389346	0.996677756	0	0	0.831946731	0	0	0.922367394	0	0.1332445	0	0	0	0	0.039984006	0.039984006	0	0.664451838	0	0	0	0	0	0	0	0	0	0	0
1	43.5	0	0.299948315	0.024809399	0.565035522	5.303105831	0.999286234	10	0.8	7.0285	9	0.052617732	0.332225919	0.894937813	0	0.076893501	0.990099013	50	0.845828533	0.990099013	0.998336077	0.996677756	0	0	0	0	0	0.999286234	0	0	0	0	0	0	0.076893501	0	0	0.664451838	0	0	0	0	0	0	0	0	0	0	0
1	46	0	2.903632516	0.018475541	0.707186401	3.535954952	0.946870029	2	1	8.5	13.5	0.140326259	0.748129606	1.050250769	0	0	0.990099013	60	0.999677539	0.990099013	0.199600786	0.996677756	0	0	0.798403144	0	0	0.908677876	0	0.052603893	0	0	0	0	0	0	0.090867788	0.24937655	0	0	0	0	0	0	0	0	0	0	0
1	40.3846	0.119952016	0.20379479	0.013783908	0.585805953	5.243747711	0.879648149	13	0.615384615	4.5495	12.6154	0.054535539	0.399201572	0.912735581	1.947661757	0.060587704	0.990099013	69	0.908815563	0.990099013	0.99800396	0.996677756	0	0	0	0	0	0.999642968	0	0	0	0	0	0	0.030293852	0	0	0.598802388	0	0	0	0	0	0	0	0	0	0	0
1	35.3333	0.060587704	0.175370438	0	0.573914766	5.336868763	0.939109385	12	0.833333333	4.4969	6.6667	0.022217285	0.332225919	0.110588126	60.58769989	0	0	58	0.927908599	0	0.998751521	0.998336077	0	0	0	0	0	0.999600172	0	0	0	0	0	0	0.071377583	0	0	0.664451838	0	0	0	0	0	0	0	0	0	0	0
1	32	0.028563268	0.695516352	0	0.629440784	4.81855011	0.971151173	7	0.857142857	5.6677	7.1429	0.079984003	0	0.37507835	28.56326675	0	0	57	0.999167323	0	0.59940058	0.998336077	0	0	0.399600387	0	0	0.999375403	0	0	0	0.1	0	0	0	0	0	0	0	0	0	0	0	0	0	0	0	0	0
1	36	0.161003307	0	0.02118413	0.525312603	5.607657433	0.771121085	41	0.43902439	4.6235	10.1951	0	0	0	0.6019063	0.266488999	0	151	0.73284477	0	0.999375403	0.972710133	0.990099013	0.990099013	0	1	0.027019726	0.997506201	0	0.059317008	0	0	0	0	0	0	0	0.990099013	0.008473858	0.990099013	0	0	0	0	0	0	0	0	0
1	37.5556	0.078936979	0.124818216	0.012961108	0.650259554	4.960892677	0.920931458	18	0.5	5.6648	6.7222	0.028034763	0	0.259401172	1.013267994	0.076903358	0	127	0.871571422	0	0.749375522	0.93302232	0	0.990099013	0.249791831	1	0.066644453	0.831946731	0	0	0	0	0	0	0.051268909	0	0	0	0	0	0	0	0	0	0	0	0	0	0
1	39.3889	0.06249442	0.263077035	0.107604095	0.628856301	4.737955093	0.928488493	18	0.333333333	6.8622	8.7222	0.073524006	0.332225919	0.86006695	0.360500991	0.172354355	0.990099013	159	0.758359194	0.990099013	0.499375761	0.999600172	0	0.990099013	0.499375761	0	0	0.873907566	0.665557384	0.008927774	0	0.024	0.997506201	0	0.068941742	0	0.12484394	0.664451838	0	0.996677756	0.332778692	0	0	0	0	0	0	0	0
1	37.1053	0.084104285	0.228342746	0.093875393	0.646533549	4.810451508	0.869077623	19	0.315789474	5.1331	10.4211	0.068697046	0	0.881358027	0.688389599	0.121175408	0.990099013	156	0.878521681	0.990099013	0.624219716	0.999523997	0	0.990099013	0.374531835	0	0	0.799200773	0.831946731	0.046724603	0	0	0.997506201	0	0	0	0.199800193	0.990099013	0	0.49751243	0.166389346	0	0	0	0	0	0	0	0
1	37.4	0.307633162	0	0	0.532942176	5.716976166	0.672947526	20	0.15	4.134	6.1	0	0	0	3.35015583	0.090826519	0	66	0.908265173	0	0.996677756	0.966344535	0	0	0	1	0.033322226	0.990099013	0	0.019227073	0	0	0	0	0	0	0	0	0	0	0	0	0	0	0	0	0	0	0
1	38.5	0.23068051	0.096801561	0	0.36647737	6.233210564	0.653594792	30	0.733333333	6.146	8.4	0.079968013	0	1.233686805	1.034555078	0.22197558	0	59	0.665926754	0	0.936914444	0.949525237	0	0	0.062460963	1	0.049975011	0.996677756	0.990099013	0.115340255	0	0	0	0	0.11098779	0	0	0.998573422	0	0	0	0	0	0	0	0	0	0	0
1	38	0	0.950403417	0	0.510525644	5.811972141	0.999600172	20	0.95	5.8777	7.05	0.199950012	0.22197558	1.05998385	0	0.12484394	0	60	0.873907566	0	0.705467343	0.999523997	0	0	0.293944746	1	0	0.996677756	0.990099013	0	0	0	0	0	0	0	0	0.776914537	0	0	0	0	0	0	0	0	0	0	0
1	38.5429	0.36347115	0.041353241	0	0.240994558	6.457159042	0.499772817	35	0.714285714	5.8738	9.8857	0.066622252	0	1.529908895	1.269516826	0.285306692	0	55	0.427960038	0	0.999375403	0.999545634	0	0	0	1	0	0.996677756	0.990099013	0.136301681	0	0	0	0	0.285306692	0	0	0.998890102	0	0	0	0	0	0	0	0	0	0	0
1	41.3	0	1.142116762	0	0.621786118	5.073328018	0.999655306	10	0.9	5.6604	11.6	0.249951932	0.499375761	1.050166011	0	0.090826519	0	63	0.908265173	0	0.356887937	0.951927662	0	0	0.571020663	1	0.047596384	0.99502486	0.990099013	0	0	0	0	0	0	0	0	0.499375761	0	0	0	0	0	0	0	0	0	0	0.071377583
1	35.6364	0.096742988	0.521867582	0.066895128	0.612086654	5.358931541	0.902934551	11	0.727272727	5.2366	6.8182	0.170690076	0	1.010703087	96.74298096	0	0.990099013	52	0.998336077	0	0.499500483	0.922367394	0	0	0.499500483	1	0.076863952	0	0.990099013	0	0	0.043	0	0	0	0	0	0.996677756	0	0.99502486	0	0	0	0	0	0	0	0	0
1	37.8	0	2.954724791	0.034734289	0.642682672	4.595321655	0.999677539	5	1	4.0497	5	0.19560965	0.664451838	1.010795116	0	0	0.990099013	51	0.998336077	0	0.44395116	0.999167323	0	0	0.554938972	1	0	0	0.990099013	0	0	0	0	0	0	0	0	0.332225919	0	0.990099013	0	0	0	0	0	0	0	0	0
1	39.5	0.071403071	0.651528734	0.032160839	0.618797302	4.968584538	0.928239882	6	0.666666667	5.5	6.5	0.194390447	0	1.031978607	71.40306854	0	0.990099013	42	0.996677756	0	0.285306692	0.999231339	0	0	0.71326673	1	0	0	0.990099013	0	0	0	0	0	0	0	0	0.99502486	0	0.990099013	0	0	0	0	0	0	0	0	0
1	37.2692	0.366544485	0	0	0.354348868	6.317297935	0.59980005	26	0.461538462	6.0059	7.9231	0	0	0	0.61110878	0.598802388	0	47	0.399201572	0	0.999000967	0.999412119	0	0	0	1	0	0.990099013	0	0.033322226	0	0	0	0	0	0	0	0.99502486	0	0	0	0	0	0	0	0	0	0	0
1	34.5385	0.086937629	0.124758044	0	0.596332192	5.334246159	0.847641826	13	0.538461538	5.4011	7.5385	0.043468811	0	0.241618648	0.303652108	0.285306692	0	63	0.71326673	0	0.624219716	0.888395309	0	0	0.24968788	1	0.111049414	0.990099013	0	0.043468814	0	0	0	0	0	0	0	0.99502486	0.021734407	0	0	0	0	0	0	0	0	0	0.12484394
1	36	0.360139459	0.00423664	0	0.453322917	5.894270897	0.540209174	118	0.13559322	5.3191	9.9407	0.005617662	0	1.033208609	2.148393869	0.166631952	0	326	0.749843836	0	0.999286234	0.945690393	0	0	0	0	0.054039452	0.997506201	0.990099013	0.091950499	0	0	0	0	0.083315976	0	0	0.99502486	0.007662541	0	0	0	0	0	0	0	0	0	0
1	38.1324	0.077242643	0.047915991	0.004547152	0.614296257	4.644667149	0.870545506	68	0.117647059	5.0727	10.9412	0.012750223	0	0.805976152	0.550218105	0.139385492	0.99502486	660	0.757529855	0	0.799200773	0.987532377	0	0.990099013	0.199800193	0	0.012344155	0.936914444	0.748129606	0.041752782	0	0	0	0	0.060602389	0	0.062460963	0	0.010438195	0	0.24937655	0	0	0	0	0	0	0	0
1	39.2424	0.014869335	0.159552506	0	0.673103213	3.977438211	0.973941445	33	0.727272727	6.1895	9.1515	0.006825822	0	0.780515969	0.928488374	0.015014564	0.29970029	630	0.960932076	0	0	0.999795973	0.999412119	0	0.990099013	0	0	0.845503449	0	0.011152001	0	0	0	0.699300706	0.024023302	0	0.153727904	0	0	0	0	0	0	0	0	0	0	0	0
1	39.1515	0.016777961	0.124818216	0	0.673180699	3.90978384	0.963054895	33	0.727272727	6.3023	10.0909	0.00485429	0.990099013	0.48655954	1.346438885	0.01146099	0.199800193	675	0.939801097	0	0	0.944269598	0.999375403	0	0	0	0.05554527	0.998890102	0	0.016777961	0	0	0	0.799200773	0.048709206	0	0	0	0.003355592	0	0	0	0	0	0	0	0	0	0.990099013
1	38.4	0.083263949	0	0	0.533643246	5.686788082	0.915903389	5	0.8	2.6382	5.2	0	0	0	83.26394653	0	0	17	0.990099013	0	0	0.999444723	0.996677756	0	0	0	0	0.990099013	0	0	0	0	0	0.990099013	0	0	0	0	0	0	0	0	0	0	0	0	0	0	0
1	37.5	0.321313828	0	0	0.490025192	5.757975101	0.642627656	12	0.166666667	5.0408	9.9167	0	0	0	2.553272009	0.12484394	0	38	0.749063671	0	0	0.996677756	0.990099013	0	0	0	0	0.990099013	0	0.035701536	0	0	0	0.990099013	0.12484394	0	0	0	0	0	0	0	0	0	0	0	0	0	0
1	34.6667	0.549725115	0	0	0.287616998	6.503419399	0.4497751	18	0.222222222	3.8845	7.7222	0	0	0	0.551004708	0.996677756	0	27	0	0	0	0.998751521	0.996677756	0	0	0	0	0.990099013	0	0	0	0	0	0.990099013	0	0	0	0	0	0	0	0	0	0	0	0	0	0	0
1	39.5	0.047596384	0	0	0.60599643	4.434365749	0.856734872	2	0.5	7.5	8.5	0	0	0	47.59638214	0	0	24	0.99502486	0	0	0.998751521	0.990099013	0	0	0	0	0.990099013	0	0.095192768	0	0	0	0	0	0	0	0	0	0	0	0	0	0	0	0	0	0	0
1	29	0.498753101	0	0	0.182237744	6.396600246	0.24937655	3	0	3.3993	6.3333	0	0	0	0.50323236	0.990099013	0	5	0	0	0	0.990099013	0	0	0	0	0	0.996677756	0	0.24937655	0	0	0	0	0	0	0	0	0	0	0	0	0	0	0	0	0	0	0
1	41	0.499583662	0	0.057914498	0.38285929	6.2803545	0.499583662	8	0.125	8.1086	12	0	0	0	1.002148867	0.49751243	0	15	0.49751243	0	0	0.99800396	0.990099013	0.990099013	0	0	0	0.99502486	0	0	0	0	0	0	0	0	0	0	0	0	0	0	0	0	0	0	0	0	0
1	36.4167	0.293944746	0.109006773	0.032160839	0.458203733	5.839941502	0.529100537	12	0.416666667	5.0717	10.3333	0.105207785	0	0.421829194	1.609306574	0.181653038	0.49751243	35	0.726612151	0.990099013	0	0.998890102	0.798403144	0	0	0	0	0.798403144	0.199600786	0.176366836	0	0	0	0.49751243	0	0	0.199600786	0	0	0	0	0	0	0	0	0	0	0	0
1	38.8125	0.233294457	0.026312982	0	0.527871013	5.450396538	0.683219492	16	0	5.7957	12.3125	0.020828994	0.990099013	0.884358346	0.930617273	0.24968788	0	69	0.749063671	0	0	0.999286234	0	0	0	0	0	0.990099013	0	0.083319448	0	0	0	0	0	0	0	0	0	0	0	0	0	0	0	0	0	0	0
1	38.2692	0.31879437	0	0.019296576	0.489254743	5.837905884	0.623098075	26	0.115384615	5.0383	10	0	0	0	1.27325964	0.24937655	0	76	0.748129606	0	0	0.999545634	0.99502486	0.990099013	0	0	0	0	0	0.057962611	0	0	0	0.990099013	0	0	0.990099013	0	0	0	0	0	0	0	0	0	0	0	0
1	37.8311	0.170674592	0.029960926	0	0.571788728	5.270234108	0.730837405	148	0.148648649	5.0665	11.1149	0.01657428	0.99502486	0.945186317	0.9793185	0.173278943	0.285306692	765	0.721995592	0	0	0.905283034	0.943920016	0	0.997506201	0	0.081070125	0.959616125	0.055524707	0.096277982	0	0	0	0.71326673	0.10468936	0	0.039984006	0	0.002188136	0	0	0.013511688	0	0	0	0	0	0	0
1	31.2857	0.312402397	0.041353241	0	0.500585735	5.860537052	0.687285244	14	0.285714286	3.0673	9.1429	0.038446751	0.990099013	0.924762368	312.4023743	0	0	40	0.996677756	0	0	0.999167323	0.997506201	0	0	0	0	0.990099013	0	0	0	0	0	0	0	0	0	0	0	0	0	0	0	0	0	0	0	0	0
1	36.9828	0.272090346	0.00954322	0	0.505957484	5.817827225	0.68702811	58	0.224137931	4.9268	10.3966	0.009258402	0	0.11594563	0.651994944	0.416319728	0	173	0.499583662	0	0.990099013	0.946870029	0.922367394	0	0	0	0.052603893	0	0.076863952	0.04081355	0	0	0	0	0	0	0	0	0	0	0	0	0	0	0	0	0	0	0
2	32.5	0	1.658530859	0.354587326	0.68329519	4.084124088	0.91651392	8	0.875	4.0601	4.625	0.365823917	0.99502486	1.112980723	0	0.041649312	0.827300906	137	0.957934201	0.888395309	0	0.932711482	0.095192768	0	0.990099013	0	0.06662225	0.99800396	0.856734872	0.083319448	0	0	0.990099013	0.172354355	0	0	0	0	0	0.873907566	0	0	0	0	0	0	0	0	0
1	35.4478	0.289635211	0.007422749	0	6.360074997	5.847429752	0.634439051	67	0.134328358	4.9851	9.8806	0.008927774	0	0.620746791	0.704449296	0.410151273	0	194	0.487054616	0	0	0	0.998336077	0	0.990099013	0	0	0	0	0.075856842	0	0	0	0.99502486	0.102537818	0	0	0.990099013	0	0	0	0	0	0	0	0	0	0	0
1	38.0588	0.292478561	0.030665209	2.303196057	0.436884046	5.965018749	0.628433645	136	0.397058824	6.1768	10.2132	0.031411968	0.990099013	0.926997542	1.346848011	0.216157809	0.062460963	350	0.70251286	0.990099013	0.24937655	0	0.974109232	0.990099013	0.748129606	0	0	0	0.025634455	0.071143433	0	0	0	0.936914444	0.08105918	0	0	0	0.007904826	0	0	0	0	0	0	0	0	0	0
1	36.3148	0.075751841	0.289336968	0	6.675161362	5.344657421	0.924172461	54	0.648148148	4.9879	8.1667	0.087800595	0.996677756	0.940692484	0.617851853	0.121605188	0.260756195	259	0.878259659	0	0	0	0.782268584	0	0.997506201	0	0	0	0.217296824	0	0	0	0	0.738809228	0	0	0	0	0	0	0	0	0	0	0	0	0	0	0
1	37.24	0.039366979	0.823294079	0	6.801730633	4.591602802	0.952680886	25	0.76	5.1667	7.84	0.14781966	0.996677756	1.016218901	2.780907393	0.013156164	0.541441083	256	0.986712217	0	0	0	0.36347115	0	0.997506201	0	0	0	0.636074483	0	0	0	0	0.45814243	0	0	0	0	0	0	0	0	0	0	0	0	0.007873395	0	0
1	38.2973	0.032255463	0.518211447	0	6.689745903	4.98814106	0.89508909	37	0.72972973	5.5841	8.2973	0.112739572	0.664451838	0.933437765	0.424466342	0.074990623	0.439824075	254	0.874890625	0	0	0	0.631246686	0	0.996677756	0	0	0	0.368227243	0.072574794	0	0	0	0.559776068	0.04999375	0	0	0.332225919	0	0	0	0	0	0	0	0	0	0	0
1	30.4615	0.033330556	0.675837744	0	6.759328842	4.293444157	0.916590273	13	0.692307692	4.8893	6.3077	0.09676795	0.990099013	0.800414145	33.33055496	0	0.24937655	180	0.908815563	0	0	0	0.285578281	0	0	0	0	0	0.618752956	0.049995832	0	0	0	0.748129606	0.090881556	0	0	0	0	0	0.095192768	0	0	0	0	0	0	0	0.990099013
1	34.7222	0.074460164	0.439160037	0	6.800271988	4.642959595	0.925433457	18	0.111111111	5.6023	8.0556	0.17833259	0	1.143831372	0.41964519	0.176435992	0.998573422	175	0.823368013	0	0	0	0.090867788	0	0.990099013	0	0	0	0.908677876	0	0	0	0	0	0	0	0	0	0	0	0	0	0	0	0	0	0	0	0
1	38.9649	0.297270507	0.031400891	2.303196057	0.549015939	5.929523468	0.53148365	57	0.298245614	5.2715	9.9649	0.040535063	0	0.267996848	0.889566243	0.333174676	0.49751243	152	0.571156561	0	0	0	0.888395309	0.49751243	0	0	0	0	0.111049414	0.171155751	0	0	0	0.49751243	0.095192768	0	0	0	0	0.990099013	0	0	0	0	0	0	0	0	0
2	35	0.013511688	0.124577877	0	0.635670543	3.536008835	0.918794751	3	0	5.9067	9.3333	0.012498438	0	0.747982562	0.100649841	0.1332445	0	90	0.73284477	0	0	0.999412119	0	0	0	0	0	0.998336077	0.990099013	0.067558438	0	0	0	0	0.1332445	0	0	0	0	0	0	0	0	0	0	0	0	0	0
1	39.3902	0.31502533	0.01335985	0.01702666	0.479495555	5.896603584	0.643747389	41	0.219512195	6.1168	10.7317	0.014923146	0	0.608541727	1.046943545	0.299900025	0	113	0.633122265	0	0	0.949525237	0.99800396	0	0.990099013	0	0.049975011	0.998336077	0	0.041090261	0	0	0	0.996677756	0.066644453	0	0	0.990099013	0	0.990099013	0	0	0	0	0	0	0	0	0
1	34.3182	0.4497751	0	0.049199417	0.161519274	6.65001297	0.399800092	44	0.704545455	5.1077	6.8409	0	0	0	0.674773276	0.665557384	0	57	0.332778692	0	0	0.999565423	0.99966675	0.990099013	0	0	0	0.99502486	0	0.149925038	0	0.083	0	0.990099013	0	0	0	0	0	0.99502486	0	0	0	0	0	0	0	0	0
1	35.4211	0.315623343	0.104650816	0.051132424	0.188327461	6.539272785	0.368227243	38	0.710526316	5.232	7.3158	0.272479564	0	0.403754741	0.378923804	0.831946731	0	55	0.166389346	0	0	0.956106007	0.896242678	0.990099013	0	0	0.043459363	0.99502486	0.103412613	0.315623343	0	0.083	0	0.990099013	0	0	0	0	0	0.99502486	0	0	0	0	0	0	0	0	0
2	23.8333	0	3.447313109	0.014890704	0.666643322	2.225996733	0.9970119	24	1	2.8284	9.5	0.067306074	0.990099013	0.953846216	0	0	0.873907566	441	0.99980402	0.99502486	0	0.999939084	0.560838819	0	0.99502486	1	0	0.998751521	0.438917369	0	2.004321374	0.091	0	0.12484394	0	0	0	0	0	0.798403144	0	0	0.199600786	0	0	0	0.002958492	0	0
2	30.375	0.003669657	1.313895236	0.029961343	0.691130877	0.955686748	0.985302985	8	0.625	6.2799	5.75	0.083805628	0	1.07659173	0.360708505	0.009173471	0.960595965	719	0.990734756	0.998573422	0	0.979663551	0.230591848	0.990099013	0.990099013	0	0	0.998890102	0.69177556	0	0	0	0	0.039207999	0	0	0	0	0.005504486	0.996677756	0	0.013512601	0	0	0.006756301	0	0.005504486	0	0
2	28.6	0	3.681331706	0.134645953	0.688482404	0.52067703	0.933177829	5	1	2.3152	5.8	0.227477371	0	1.087185979	0	0	0.826764107	227	0.972638845	0.855920076	0	0.932711482	0	0	0.990099013	0	0.06662225	0.998751521	0.997506201	0.066655561	2.004321374	0	0	0.096135363	0.027270248	0	0	0	0	0.99502486	0	0	0	0	0	0.142653346	0	0	0
2	26.75	0	1.340355311	0.124887056	0.702278137	1.178244233	0.999787331	16	0.875	2.6663	3.375	0.213187148	0	1.058906794	0	0.018016394	0.744952023	214	0.972885311	0.71326673	0	0.927908599	0.24937655	0	0.990099013	0	0	0.998751521	0.748129606	0	2.004321374	0	0	0.254851997	0.009008197	0	0	0	0	0.99502486	0	0	0	0	0	0.142653346	0	0	0
1	36.7629	0.291653186	0.029959088	0.012587911	0.480165035	5.846968651	0.634229898	97	0.278350515	5.5962	9.8866	0.029938327	0.664451838	0.754174948	1.327617288	0.218681678	0	281	0.781005979	0	0	0.966559231	0.916284859	0	0.49751243	0	0.033329628	0.936914444	0.083298624	0.074070647	0	0.053	0	0.997506201	0	0	0.062460963	0.332225919	0	0.996677756	0	0	0	0	0	0	0	0	0.49751243
2	24.6	0	0.843242078	0	0.636533618	2.025673866	0.999951482	75	0.973333333	2.6249	5.4933	0.021582346	0	0.146118954	0	0.005847782	0.129396543	635	0.98827517	0	0	0.999787331	0.49751243	0	0	0	0	0.999091685	0.49751243	0	2.004321374	0.079	0	0.846959174	0	0.002923891	0	0	0	0	0	0	0	0	0	0.990099013	0	0	0
2	30.6078	0	3.301247089	0.096837685	0.501166105	1.932783008	0.999500215	51	1	2.7469	3.0588	0.240934827	0	0.811670601	0	0	0.260831743	136	0.999767542	0.49751243	0	0.990099013	0.49751243	0.990099013	0.49751243	0	0	0.999091685	0.49751243	0	2.004321374	0.111	0.990099013	0.724532664	0	0	0	0	0	0	0	0	0	0	0	0.49751243	0	0	0
2	32.25	0	2.004321374	0	5.120322704	6.502126217	0	4	1	2.6926	3.5	0.99009901	0	0.690155685	0	0	0.199600786	6	0	0	0	0	0	0	0	0	0	0	0	0	0	0	0	0.798403144	0	0	0	0	0	0	0.990099013	0	0	0	0	0	0	0	0
2	30.25	0	3.939569169	0.273816207	0.673450172	4.017157078	0.989480257	12	1	3.7749	7.5	0.424369543	0.99800396	1.085254788	0	0	0.899700105	220	0.957934201	0.998336077	0	0.969403267	0.217344061	0.99800396	0.999473929	1	0.030293852	0.49751243	0.782438636	0.010415581	0	0.006	0	0.066644453	0.041649312	0	0.49751243	0	0	0.999444723	0	0	0	0	0	0	0	0	0
2	27	0	3.838912027	0.641673744	0.6357162	1.935421467	0.999629736	12	1	4.0303	8.4167	0.71126688	0.249791831	1.057366252	0	0	0.999231339	111	0.990099013	0.999286234	0.11106997	0.999231339	0	0.998336077	0.851536453	0	0	0	0.967429876	0	2.004321374	0	0.664451838	0	0	0	0	0.749375522	0	0.999545634	0	0	0	0	0	0	0	0.332225919	0
1	38.25	0.06086427	0.109006773	0	0.647597611	4.493041039	0.939048767	16	0.5625	5.4986	11.375	0.012120478	0.332225919	0.181538284	60.86426544	0	0	181	0.999818265	0	0.873907566	0.999629736	0	0	0.12484394	0	0	0.996677756	0	0	0	0	0	0	0	0	0	0.664451838	0	0	0	0	0	0	0	0	0	0	0
1	39.5294	0.114929318	0	0	0.585907459	5.112183571	0.838984013	17	0.294117647	4.7286	8.4118	0	0	0	0.515434563	0.22197558	0	103	0.554938972	0	0.798403144	0.949525237	0.990099013	0	0	0	0.049975011	0	0	0.045971725	0	0	0	0	0.22197558	0	0	0	0	0	0	0	0	0.990099013	0	0	0	0	0.199600786
1	38	0.254851997	0	0.021178964	0.493412316	5.863706112	0.744952023	33	0.363636364	4.7478	8.9394	0	0	0	0.984055638	0.2579813	0	94	0.709448576	0.990099013	0.99800396	0.999000967	0.990099013	0	0	0	0	0.999000967	0	0	0	0	0	0.99800396	0.032247663	0	0	0.990099013	0	0	0	0	0	0	0	0	0	0	0
1	37.4	0.057681218	0.42506602	0.021178964	0.626895607	4.676296234	0.922899485	10	0.7	3.2016	6.5	0.060968175	0	0.669215202	57.68121338	0	0.598802388	94	0.966344535	0.990099013	0.598802388	0.999000967	0.990099013	0	0.399201572	0	0	0.999000967	0	0.019227073	0	0	0	0.399201572	0.033322226	0	0	0.990099013	0	0	0	0	0	0	0	0	0	0	0
1	39.1429	0.026308868	0.22127123	0	0.622550428	4.784353256	0.973428071	7	0.571428571	3.2826	8.2857	0.039207998	0	0.76545471	0.195977256	0.1332445	0.99502486	59	0.799467027	0	0.99502486	0.999500215	0	0	0	0	0	0.999091685	0	0	0	0	0	0	0	0	0	0.99502486	0	0	0	0	0	0	0	0	0	0	0
1	40.3571	0.22663644	0.037772118	0	0.543656111	5.628341198	0.773230195	28	0.214285714	6.3354	9.0714	0.027393508	0	0.942045152	0.813414574	0.277623534	0	101	0.721821189	0	0.855920076	0.999523997	0	0	0.142653346	0	0	0.99502486	0.990099013	0	0	0	0	0	0	0	0	0	0	0	0	0	0	0	0	0	0	0	0
1	37	0.012985326	0.475678415	0.011278081	0.665835142	3.990698099	0.986884773	6	0.666666667	4.1399	11.8333	0.037379684	0	0.423218817	0.35380882	0.035701536	0	113	0.963941455	0	0.332778692	0.999629736	0	0	0.665557384	0	0	0.999091685	0	0	0	0	0.990099013	0	0	0	0	0.99502486	0	0	0	0	0	0	0	0	0	0	0
1	39.6	0.024996875	0.651528734	0.010721218	0.664826632	3.847321272	0.962379694	5	0.6	3.763	4.8	0.067954568	0.49751243	0.553495467	24.99687386	0	0	109	0.999473929	0	0.24968788	0.999697089	0	0	0.749063671	0	0	0.998573422	0	0	0	0	0.990099013	0	0	0	0	0.49751243	0.012498437	0	0	0	0	0	0	0	0	0	0
1	38.8333	0.210504159	0.053223734	0	0.551224351	5.525370121	0.715714097	30	0.233333333	4.9419	9.3333	0.037495313	0	0.370814681	1.047979116	0.199866757	0	120	0.599600255	0	0.624219716	0.895646751	0	0	0.374531835	0	0.104144976	0.99800396	0	0.073676452	0	0	0	0	0.199866757	0	0	0.99502486	0	0	0	0	0	0	0	0	0	0	0
1	34.2821	0.349150926	0	0	0.397743583	6.073701382	0.571337879	39	0.153846154	4.2151	8.7692	0	0	0	0.633984029	0.549725115	0	90	0.399800092	0	0.99800396	0.999736965	0	0	0	0	0	0.997506201	0	0.079352483	0	0	0	0	0.049975011	0	0	0.990099013	0	0	0	0	0	0	0	0	0	0	0
1	38.5	0.363526225	0	0	0.419028848	5.868935108	0.514995456	18	0	4.8215	8.5556	0	0	0	1.087918997	0.333148241	0	51	0.444197655	0	0	0.8991009	0	0	0	0	0.099900097	0.998573422	0	0.090881556	0	0	0	0	0.222098827	0	0	0	0	0	0	0	0	0	0	0	0.030293852	0	0
1	32	0	0	0	0.251144826	6.571256638	0.990099013	5	0.8	3.8471	7	0	0	0	0	0.49751243	0	7	0.49751243	0	0.996677756	0.99800396	0	0	0	0	0	0.990099013	0	0	0	0	0	0	0	0	0	0.990099013	0	0	0	0	0	0	0	0	0	0	0
1	37.2857	0.06662225	0.598822999	0	0.587523818	5.456412792	0.932711482	7	0.857142857	6.3116	10.8571	0.136301681	0.990099013	0.374025077	66.62224579	0	0	30	0.831946731	0	0.749063671	0.887902319	0	0	0.24968788	0	0.11098779	0.996677756	0	0	0	0	0	0	0.166389346	0	0	0	0	0	0	0	0	0	0	0	0	0	0
1	37.56	0.510529697	0	0	0.30928883	6.236565113	0.319081068	25	0.04	5.6546	9.84	0	0	0	510.5296631	0	0	49	0.990099013	0	0.990099013	0.922722042	0	0	0	0	0.076893501	0.748129606	0	0.170176566	0	0	0	0	0	0	0.24937655	0	0	0	0	0	0	0	0	0	0	0	0
1	38.7	0.2579813	0	0	0.538923264	5.658201694	0.741696239	10	0.2	5.714	10.5	0	0	0	257.9812927	0	0	35	0.99502486	0	0.99502486	0.99800396	0	0	0	0	0	0.997506201	0	0	0	0	0	0	0	0	0	0	0	0	0	0	0	0	0	0	0	0	0
1	36.5405	0.294031173	0.018475541	0	0.335650533	6.243812561	0.470449895	37	0.378378378	4.5105	8.9189	0.049975012	0	0.28205198	0.406782746	0.721821189	0	72	0.166574121	0	0.776914537	0.999091685	0.664451838	0	0.11098779	0	0	0.831946731	0	0.235224947	0	0	0	0.499168038	0.055524707	0	0	0.99502486	0	0	0	0	0	0	0	0	0	0	0
1	37.12	0.603078902	0.018881238	0.007967468	0.32431981	6.344086647	0.333280444	50	0.1	4.626	8.2	0.062480475	0	1.316173196	1.547654033	0.388672948	0	88	0.499722362	0	0.99800396	0.928350449	0	0.990099013	0	0	0.071411572	0.999333739	0.99502486	0.031740993	0	0	0	0	0.111049414	0	0	0	0.015870497	0	0	0	0	0	0	0	0.015870497	0	0
1	33.8056	0.288406074	0.017721532	0	0.481441081	6.027665138	0.692174613	36	0.333333333	5.2596	7.0556	0.019996001	0	0.135093898	0.70359242	0.408905029	0	87	0.590640604	0	0.873907566	0.925583124	0.990099013	0	0.12484394	0	0.074046649	0.990099013	0	0	0	0	0	0	0	0	0	0.997506201	0.019227073	0	0	0	0	0	0	0	0	0	0
1	36.6	0.24968788	0.77634695	0	0.367715836	6.321489811	0.749063671	20	0.9	5.8504	7.65	0.624609619	0.332225919	0.588732541	249.6878662	0	0	36	0	0	0.639744103	0.998751521	0	0	0.359856069	0	0	0	0	0	0	0	0	0	0	0	0	0.664451838	0	0	0	0	0	0	0	0	0	0	0
1	34.0769	0	3.255513713	0	0.505542815	5.837774754	0.998573422	13	1	4.3826	4.8462	0.719712115	0.996677756	0.631903708	0	0	0	38	0	0	0.464119941	0.998751521	0	0	0.535522997	0	0	0	0	0	0	0.037	0	0	0	0	0	0	0	0	0	0	0	0	0	0	0	0	0
1	38.75	0	0.298874684	0	0.663660645	3.849545717	0.983970821	4	0.75	5.3561	9.75	0.012193635	0	0.234544247	0	0.049975011	0	87	0.949525237	0	0	0.999444723	0	0	0.990099013	0	0	0.99800396	0	0.015870497	0	0	0	0	0	0	0	0.996677756	0	0	0	0	0	0	0	0	0	0	0
1	37.6905	0.395302862	0.04574543	0.008116373	0.462285608	6.022779942	0.60458082	42	0.142857143	4.122	8.7619	0.066655557	0	0.517742097	1.184326291	0.332778692	0	102	0.665557384	0	0.554938972	0.999800086	0	0.990099013	0.44395116	0	0	0.996677756	0	0	0	0	0	0	0	0	0	0.990099013	0	0	0	0	0	0	0	0	0	0	0
1	37.5	0.022469385	0.69723802	0.009141455	0.6722188	3.66590786	0.898775399	4	0.5	4.0311	7.5	0.086012257	0.990099013	0.642586052	22.46938324	0	0	105	0.831946731	0	0.22197558	0.916475773	0	0.990099013	0.776914537	0	0.062486984	0.996677756	0	0.078642845	0	0	0	0	0.166389346	0	0	0	0	0	0	0.020828994	0	0	0	0	0	0	0
1	32.3333	0	3.415140352	0.020198687	0.672189176	3.990698099	0.985573471	6	1	5.0908	7.5	0.245259881	0.997506201	1.06919837	0	0	0	113	0.999091685	0	0.22213994	0.975371897	0	0.99502486	0.777489841	0	0.024384297	0.99502486	0.990099013	0.014283673	0	0	0	0	0	0	0	0	0	0	0	0	0	0	0	0	0	0	0
1	35.5362	0.57325691	0.014008455	0.018881238	0.339908302	6.389865398	0.426609784	69	0.115942029	4.8709	9.4493	0.04254414	0	0.400085449	0.985895813	0.580457926	0	116	0.419219613	0	0.799200773	0.999750078	0	0	0.199800193	0	0	0.99800396	0	0	0	0	0.99502486	0	0	0	0	0	0	0	0	0	0	0	0	0	0	0	0
1	35.9474	0.059206635	0.203957254	0.04574543	0.629318833	4.594443798	0.881520987	19	0.473684211	5.5461	9.3684	0.036142401	0.498753101	0.865635514	1.557113647	0.037023325	0.99502486	194	0.96260643	0.996677756	0.998573422	0.97030288	0	0	0	0	0.029403118	0.996677756	0.99502486	0.059206635	0	0	0	0	0	0	0	0.498753101	0	0.990099013	0	0	0	0	0	0	0	0	0
1	36.6667	0.006802259	0.474245122	0	0.666333199	4.105919361	0.979525268	12	0.916666667	5.0963	10.1667	0.011049113	0	0.157459661	6.802258015	0	0	201	0.853450418	0	0.776914537	0.99970603	0	0	0.22197558	0	0	0.665557384	0	0.006802259	0	0	0	0	0.048768595	0	0.166389346	0.997506201	0.006802259	0	0	0	0	0	0	0	0	0	0
1	35.1724	0.142844379	0.021178964	0	0.591697454	5.077246189	0.830282986	29	0.310344828	5.4419	8.3793	0.006802258	0.332225919	0.106447019	2.076675415	0.067785122	0	182	0.898152888	0	0.873907566	0.99961555	0	0	0	0	0	0.999167323	0	0.026783323	0	0	0	0	0.01694628	0	0	0.664451838	0	0	0	0	0	0	0	0	0	0	0.12484394
1	34.5	0	2.478566496	0	0.702990115	2.920055628	0.978048265	2	1	2	3	0.027775206	0.332225919	0.875315607	0	0	0.990099013	114	0.952229857	0	0	0.855920076	0	0	0	0	0.142653346	0.998573422	0.990099013	0.021734407	0	0	0	0	0.031740993	0	0	0.664451838	0	0	0	0	0	0	0	0	0	0	0
1	35.6842	0	3.204391332	0.041372954	0.623108268	4.910757542	0.9997437	19	1	5.5431	6.8947	0.131136792	0.357015342	0.423707038	0	0	0	141	0.99985075	0	0.142653346	0.998890102	0	0	0.855920076	0	0	0.999091685	0	0	0	0.029	0.99502486	0	0	0	0	0.642627656	0	0	0	0	0	0	0	0	0	0	0
2	28.2	0.24937655	1.251192339	0.446600409	0.598769248	1.617287993	0.748129606	10	0.9	2.6	4.8	0.606926098	0.915903389	0.628962874	249.3765411	0	0	39	0.998751521	0	0.532977998	0.997506201	0	0.831946731	0.399733514	0	0	0.990099013	0	0	2.004321374	0.05	0.798403144	0	0	0	0	0.083263949	0	0	0	0	0	0	0	0	0	0.199600786	0
2	37.8125	0	4.318084214	0.573766006	0.712537169	1.30828023	0.999800086	16	1	4.867	9.25	0.790844455	0.92138797	0.734695315	0	0	0	309	0.263019472	0	0.068961553	0.908265173	0	0.965184391	0.925234199	0	0.090826519	0.498753101	0	0	2.004321374	0.029	0.99800396	0	0	0	0	0.078415997	0	0	0	0	0	0	0	0	0	0	0
1	34.8889	0	0.124577877	0	0.419932574	5.971604347	0.831946731	9	0.666666667	2.7666	3.8889	0.083263947	0	0.241387561	0	0.29970029	0	23	0.59940058	0	0.855920076	0.99800396	0	0	0.142653346	0	0	0.990099013	0	0.166389346	0	0	0	0	0.099900097	0	0	0	0	0	0	0	0	0	0	0	0	0	0
1	35.5263	0.624219716	0	0	0.160341501	6.717475414	0.374531835	19	0.421052632	4.7573	7	0	0	0	0.728445649	0.855920076	0	23	0.142653346	0	0.998751521	0.998336077	0	0	0	0	0	0.990099013	0	0	0	0	0	0	0	0	0	0	0	0	0	0	0	0	0	0	0	0	0
1	37.4	0.405295879	0	0	0.434586525	6.055474758	0.540394485	20	0.25	4.2104	7.15	0	0	0	405.2958679	0	0	47	0.798403144	0	0.996677756	0.999167323	0.990099013	0	0	0	0	0.748129606	0	0.054039452	0	0	0	0	0.199600786	0	0.24937655	0.990099013	0	0	0	0	0	0	0	0	0	0	0
1	33.8889	0	2.903632516	0.029449984	0.668616235	3.883963585	0.999930084	9	1	4.0123	3.8889	0.044441975	0.199600786	0.883696616	0	0	0	189	0.999655306	0.990099013	0.554938972	0.999811411	0	0.99502486	0.44395116	0	0	0.997506201	0.996677756	0	0	0.056	0.990099013	0	0	0	0	0.798403144	0	0	0	0	0	0	0	0	0	0	0
1	37.2857	0.049975011	0	0	0.625995338	4.83610487	0.8995502	7	0.142857143	4.7337	8.1429	0	0	0	0.34749186	0.14281635	0	56	0.771208286	0	0	0.998573422	0	0	0	0	0	0.99800396	0	0.049975011	0	0.028	0	0.990099013	0.028563268	0	0	0	0	0	0	0	0	0	0	0	0	0	0
1	37.6324	0.362709522	0.007177398	0.008598469	0.442894816	6.079634666	0.627389431	68	0.117647059	5.6071	9.8235	0.011492932	0	1.019672036	0.708420396	0.510997593	0	156	0.48878029	0	0.997506201	0.999722362	0	0.990099013	0	0	0	0.999286234	0.990099013	0.00980296	0	0.048	0	0	0	0	0	0.997506201	0	0	0	0	0	0	0	0	0	0	0
1	37.1456	0.471883625	0	0	0.384895653	6.192625046	0.466265947	103	0.116504854	5.9762	9.1165	0	0	0	1.412086725	0.333174676	0	211	0.618752956	0	0.999091685	0.967054605	0	0	0	0	0.032781512	0.99502486	0	0.056176621	0	0	0	0	0.047596384	0	0	0.990099013	0	0	0	0	0	0	0	0	0.005617662	0	0
1	43.3333	0.076893501	0	0	0.641586483	4.61479044	0.922722042	3	0	2.0548	8.6667	0	0	0	0.307111442	0.24937655	0	30	0.748129606	0	0	0.999167323	0	0	0	0	0	0.990099013	0	0	0	0	0	0	0	0	0	0	0	0	0	0	0	0	0	0	0	0	0
2	37.125	0.046867676	0.446600409	0	0.653312862	4.247917652	0.952976048	8	0.375	3.8222	6.875	0.084104289	0.798403144	0.594208896	0.919199228	0.049987506	0	116	0.924768865	0	0.285306692	0.998890102	0	0	0.71326673	0	0	0.999000967	0	0	0	0.875	0	0	0.024993753	0	0	0.199600786	0	0	0	0	0	0	0	0	0	0	0
1	39.4	0.547870159	0	0	0.301370353	6.321666241	0.342418849	55	0.181818182	5.1264	8.5818	0	0	0	1.748681068	0.312304795	0	99	0.562148631	0	0.998751521	0.999600172	0.990099013	0	0	0	0	0.936914444	0	0.109574027	0	0	0	0	0.124921925	0	0.062460963	0.990099013	0	0	0	0	0	0	0	0	0	0	0
1	34.2632	0.241296098	0	0	0.446509242	5.983308792	0.689417422	19	0.368421053	3.9266	10.0526	0	0	0	0.578204393	0.416319728	0	48	0.499583662	0	0.998336077	0.940623164	0	0	0	0	0.058788948	0.998890102	0	0.068941742	0	0	0	0	0.083263949	0	0	0.990099013	0	0	0	0	0	0	0	0	0	0	0
1	33.9048	0.228506148	0.032160839	0	0.371747881	5.984318256	0.514138818	21	0.380952381	3.8492	9.5714	0.043459365	0	1.186841607	0.411027402	0.554938972	0	53	0.44395116	0	0.998751521	0.956106007	0	0	0	0	0.043459363	0.997506201	0.990099013	0.257069409	0	0	0	0	0	0	0	0	0	0	0	0	0	0	0	0	0	0	0
1	37.4545	0.362597495	0	0	0.48582688	5.882471085	0.615316987	44	0.159090909	5.0475	9.4773	0	0	0	2.253053665	0.159936026	0	123	0.839664102	0	0.99800396	0.999655306	0	0	0	0	0	0.998336077	0	0.010987803	0	0	0	0	0	0	0	0.99502486	0	0	0	0	0	0	0	0	0.010987803	0	0
2	27.5294	0	2.004321374	0	0.054510307	6.851100445	0	17	1	3.481	9	0.99009901	0	0.684262156	0	0	0	18	0	0	0.936914444	0.990099013	0	0	0.062460963	0	0	0	0	0	0	0	0	0	0	0	0	0.99502486	0	0	0	0	0	0	0	0	0	0	0
1	38.0667	0.059317008	0.268559279	0	0.619772613	4.719417095	0.906702816	15	0.533333333	4.7981	11.6667	0.051719679	0	0.954664111	59.31700516	0	0	135	0.996677756	0	0.582847595	0.99980402	0	0	0.416319728	0	0	0	0.990099013	0.033895433	0	0	0	0	0	0	0	0.990099013	0	0	0	0	0	0	0	0	0	0	0
1	34.1667	0.411522627	0	0	0.43529892	5.898598671	0.470311582	12	0	4.3867	7.0833	0	0	0	1.313489795	0.312304795	0	33	0.62460959	0	0	0.998336077	0	0	0	0	0	0.99502486	0	0.058788948	0	0	0	0	0	0	0	0	0	0	0	0	0	0	0	0	0.058788948	0	0
2	28.8333	0	3.57989787	0.357062004	0.654353321	1.818308473	0.988902271	12	1	3.5463	9.5833	0.285692805	0.794668078	1.069405198	0	0	0.990099013	146	0.99800396	0	0.399600387	0.99961555	0	0.855920076	0.59940058	0	0	0.996677756	0	0.010987803	2.004321374	0	0.999655306	0	0	0	0	0.205075637	0	0.99502486	0	0	0	0	0	0	0	0	0
1	37	0.115933634	0.070542775	0.009757644	0.609323204	4.90341711	0.840518832	21	0.19047619	5.6789	8.1905	0.023254011	0.664451838	0.418875158	1.375839114	0.083263949	0	157	0.832639456	0.990099013	0.748129606	0.975958169	0	0	0.24937655	0	0.023803858	0.996677756	0	0.043475114	0	0	0	0	0.083263949	0	0	0.332225919	0	0	0	0	0	0	0	0	0	0	0
2	29.7143	0	3.770925615	0.941047738	0.653397143	1.841962576	0.99502486	14	1	3.0979	7.2143	0.71942446	0.784494638	1.04847455	0	0	0.748129606	99	0.954111755	0	0.166389346	0	0	0.996677756	0.831946731	0	0	0.665557384	0	0	2.004321374	0	0.965184391	0	0.045433894	0	0.332778692	0.199969232	0	0	0	0	0	0	0	0	0	0.034470871	0
2	34.5	0.030118668	0	0.010462912	0.656762481	3.443665981	0.927654982	6	0	6.0759	9.5	0	0	0	0.934194982	0.03124024	0	198	0.937207162	0	0	0.999736965	0	0	0	0	0	0.996677756	0	0.042166136	0	0	0	0	0.03124024	0	0	0	0	0.990099013	0	0	0	0	0	0	0	0	0
1	40.3333	0.142755166	0	0	0.606379628	5.238476276	0.713775873	3	0	8.165	14	0	0	0	0.144037247	0.990099013	0	16	0	0	0	0.664451838	0	0	0	0	0.332225919	0.990099013	0	0.142755166	0	0	0	0	0	0	0	0	0	0	0.990099013	0	0	0	0	0	0	0	0
[truncated: 28 more columns]
