# Supplementary material for: Predicting A-to-I RNA Editing by Feature Selection and Random Forest
Source: PLoS One. 2014 Oct 22;9(10):e110607. doi: 10.1371/journal.pone.0110607 (PMC4206426; doi:10.1371/journal.pone.0110607)
Supplement: Information S1 — The complete dataset used in this study, consisting of the training and testing datasets. There were 127 positive and 127 negative samples in the training dataset and 533 positive and 90 negative samples in the testing dataset. (ZIP) [file pone.0110607.s001.zip › RNA_Editing.Train.Data.csv]

Class	wt_t_AGRL	wt_nsG	A3let_nG_rat	adA3let_n_rat	wt2adA	wt2adG	wt_nsA	wt_tGreads	G3let_tot_rat	wt_t_MEDMSD	wt_t_AMED	A3let_tot_rat	wt_3TCaA	wt3tA	wtnsas_ratG	wt_naG	wt_3AGaA	wt_treads	wt_naA	ad_3AGaA	wt_3TCsG	ad_nsA	wt_3AGsG	ad_3TCsA	wt_3TCsA	repeat	ad_nsgap	ad_naA	wt_3AGsA	wt_nsgap	adG3let_n_rat	sumadjSNPrat	ad_3TCaA	wt_3AGaG	wt_nagap	wt_naC	ad_nagap	wt_3TCaG	wt_nsT	ad_3AGsA	wt_3AGsgap	ad_nsC	ad_3AGsG	wt_3TCagap	ad_nsG	ad_3AGaG	wt_nsC	ad_3TCaG	wt_3TCsgap
1	36.1667	0.249843851	0	0.022264972	0.445043743	6.086586952	0.749531507	18	0.666666667	5.164	8.3333	0	0	0	1.614730358	0.153727904	0	41	0.845503449	0	0	0.99800396	0.998336077	0	0	0	0	0.999286234	0	0	0	0	0	0.998336077	0	0	0	0	0	0.990099013	0	0	0	0	0	0	0	0	0
2	27.95	0	4.326356346	3.398113692	0.66786325	1.155599475	0.990099013	20	1	3.4366	3.7	0.995258439	0.951299965	1.127158523	0	0	0.990099013	233	0	0.997506201	0.255754471	0	0	0.855920076	0.744013071	0	0	0	0.996677756	0	2.004321374	0	0.999333739	0	0	0	0	0.048646022	0	0	0	0	0	0	0	0	0	0	0
2	37	0	2.845718018	0	0.668139279	3.919527054	0.99966675	4	1	3.2692	10.75	0.090897286	0	0.511741042	0	0	0.748129606	81	0.999750078	0	0	0.998573422	0.427960038	0	0	1	0	0.99502486	0.570613384	0	0	0.067	0	0.24937655	0	0	0	0	0	0	0	0	0	0	0	0	0	0	0
2	30.75	0.009008197	1.694735481	0.041386106	0.701709211	3.04447484	0.972885311	4	0.75	2.7726	4.75	0.255195042	0.949525237	1.024727464	9.008196831	0	0.664451838	200	0.999714434	0	0.068941742	0.933177829	0	0.997506201	0.896242678	1	0.066655561	0.997506201	0.99502486	0.018016394	0	0	0.99502486	0	0	0	0	0.049975011	0	0	0	0	0	0	0	0	0	0	0.034470871
2	27.9091	0	3.612889769	0.975786059	0.479412109	1.906539917	0.990099013	22	1	2.8108	9.0909	0.931606453	0.332225919	1.016479492	0	0	0.831946731	79	0.99502486	0.996677756	0.740466475	0.99502486	0.024993753	0.71326673	0.25916326	0	0	0	0.699825048	0	2.004321374	0.019	0	0	0	0	0	0.332225919	0	0.998890102	0.274931282	0	0	0.332225919	0	0	0	0	0
1	35.2222	0.039853629	0.090114035	0	0.655361176	4.272194862	0.95648706	27	0.518518519	5.4299	9.1852	0.008474337	0	0.174051329	1.698111296	0.022469385	0.24937655	382	0.977418244	0	0	0.999883711	0.845503449	0	0	0	0	0.999523997	0.153727904	0.003623057	0	0.03	0	0.748129606	0	0	0	0	0	0	0	0	0	0	0	0	0	0	0
2	35.625	0.010525208	0.774553098	0.008952997	0.657639146	4.028357983	0.968319118	8	0.875	3.7997	4.25	0.037034294	0	0.369291425	10.52520752	0	0.285306692	145	0.999736965	0	0	0.999736965	0.399201572	0	0	1	0	0.999000967	0.598802388	0.021050416	0	0	0	0.71326673	0	0	0	0	0	0.990099013	0	0	0	0	0	0	0	0	0
1	33.7222	0.06869705	0.188916995	0	0.643208504	4.582607269	0.931226671	18	0.388888889	4.9429	8.8889	0.03571216	0.498753101	0.412148654	1.413295269	0.047607716	0	186	0.952154279	0	0.554938972	0.999629736	0	0	0.44395116	1	0	0.996677756	0	0	0	0	0	0	0	0	0	0.498753101	0	0	0	0	0	0	0	0	0	0	0
2	42.25	0	3.301247089	0	0.682215273	2.700582743	0.99995923	4	1	4.9181	3.75	0.070919471	0	1.031372428	0	0	0.990099013	288	0.943920016	0	0	0.999896884	0	0	0.943920016	1	0	0	0.99502486	0	0	0.014	0	0	0.055524707	0	0	0.997506201	0	0	0	0	0	0	0	0	0	0	0
2	29.5333	0	4.100405012	0.255195321	0.657814145	4.214550018	0.957934201	15	1	3.8204	7.0667	0.614604166	0.892239094	1.121382117	0	0	0.99800396	225	0.933177829	0.990099013	0.199600786	0.927908599	0	0	0.798403144	0	0.071377583	0.999167323	0.990099013	0.041649312	0	0.005	0.999473929	0	0.066655561	0	0	0.107684031	0	0	0	0	0	0	0	0	0	0	0
2	27.4	0	2.778874472	0.22127123	0.504163265	5.845596313	0.999000967	10	1	3.0725	6.6	0.315623356	0	0.451926082	0	0	0.570613384	29	0.996677756	0.99502486	0	0	0.776914537	0	0	0	0	0.996677756	0.22197558	0	0	0	0	0.427960038	0	0	0	0	0	0	0	0	0	0	0	0	0	0	0
1	35.1845	0.520452619	0.006630241	0	0.354564816	6.339512825	0.459050894	233	0.163090129	5.1667	10.5408	0.017542834	0	0.978449821	0.886624157	0.586004794	0	412	0.379179597	0	0.332225919	0.972132206	0.97030288	0	0.664451838	0	0.027775206	0.998890102	0.029403118	0.020467237	0	0	0	0.997506201	0.034470871	0	0	0	0	0	0	0	0	0	0	0	0	0	0
2	24.9231	0	2.845718018	0.032160839	0.392629355	1.524584651	0.866089284	13	1	3.6875	7.3077	0.29154519	0.249843851	0.635135353	0	0	0	57	0.665557384	0	0.332225919	0.999000967	0	0	0.664451838	0	0	0.996677756	0.058788948	0.1332445	2.004321374	0.013	0.49751243	0	0	0	0	0.749531507	0	0	0	0	0	0	0	0	0	0.49751243	0
1	34.2727	0.264628053	0	0	0.510466039	5.645372391	0.676271737	11	0.090909091	4.2718	6.5455	0	0	0	1.05692029	0.24937655	0	39	0.748129606	0	0	0.999629736	0	0	0	0	0	0.990099013	0	0.058806237	0	0	0	0.990099013	0	0	0	0	0	0	0	0	0	0	0	0	0	0	0
1	35.25	0	3.000434077	0	0.660122335	0.416473746	0.866474152	4	1	7.1894	6.75	0.09344921	0.726612151	1.070083857	0	0	0.990099013	122	0.920488834	0	0.49751243	0.998336077	0	0	0.49751243	0	0	0.998890102	0	0.133303717	2.004321374	0.026	0	0	0.079352483	0	0	0.272479564	0	0	0	0	0	0	0	0	0	0.990099013	0
2	37.3548	0.044826038	0.134645953	0.004745916	0.644637942	4.16299963	0.92755419	31	0.290322581	4.889	11.0323	0.018017612	0.332225919	0.735582054	0.888562202	0.049447834	0.199600786	490	0.917532027	0	0	0.999833405	0.665557384	0.990099013	0.997506201	0	0	0.999677539	0.332778692	0.024137098	0	0	0	0.798403144	0.032965224	0	0	0.332225919	0.003448157	0	0	0	0	0.332225919	0	0	0	0	0
2	34.7143	0.053092647	0.242805619	0	0.672811925	4.527179241	0.920272529	14	0.428571429	5.4572	9.0714	0.044772778	0.990099013	0.951911986	0.733292758	0.071403071	0.748129606	153	0.856836855	0	0	0.93302232	0.831946731	0	0.990099013	0	0.066644453	0.748129606	0.166389346	0.026546324	0	0	0	0.24937655	0.071403071	0	0.24937655	0	0	0	0	0	0	0	0	0	0	0	0
1	34.275	0.002506245	1.578727786	0.004517482	0.674925566	2.400563955	0.939006329	40	0.9	5.3753	8.575	0.076013991	0.820132554	0.609570265	1.034588814	0.001422455	0	2090	0.960157037	0	0.209978998	0.968962193	0	0.831946731	0.749925017	0	0.029832579	0.959961593	0	0.056808215	2.004321374	0.021	0.855920076	0	0.038406283	0	0.039998401	0.168520391	0.00167083	0	0.990099013	0	0	0.011234692	0	0	0	0	0.039995998
2	35.2857	0	3.662852233	0.025179895	0.679766476	1.195387721	0.999907374	7	1	8.1716	8.2857	0.234681904	0.761542141	1.068303227	0	0	0.99502486	204	0.999761999	0	0.068941742	0.999838769	0	0.997506201	0.896242678	1	0	0.99800396	0.99502486	0	2.004321374	0.02	0	0	0	0	0	0.237981915	0	0	0	0	0	0	0	0	0	0.990099013	0
2	33.4	0	3.699056855	0.983981233	0.617555082	4.982965946	0.998751521	10	1	2.8089	5.9	0.847314015	0	0.679766357	0	0	0.803763986	69	0.990099013	0.999600172	0	0.996677756	0	0	0	1	0	0	0.998890102	0	0	0	0	0.196040004	0	0	0	0	0	0.990099013	0	0	0	0	0	0	0	0	0
2	26.6	0	3.447313109	0.351981577	0.64450115	4.848635674	0.999600172	10	1	3.3407	5.2	0.405738299	0.499687701	1.017631888	0	0	0.999286234	79	0.999375403	0.998573422	0.332778692	0.999000967	0	0.99502486	0.665557384	0	0	0.664451838	0.99502486	0	0	0.034	0.99800396	0	0	0	0	0.499687701	0	0.990099013	0	0	0	0	0	0	0	0	0
1	34.1053	0.272696286	0.015788525	0	0.487558752	5.829696655	0.681740701	38	0.289473684	5.8317	8.1316	0.01470372	0	0.139208734	0.997135937	0.272479564	0	112	0.635785639	0	0.49751243	0.963941455	0.887902319	0	0	0	0.035701536	0.990099013	0.11098779	0.04544938	0	0	0	0.99502486	0.090826519	0	0	0	0	0	0	0	0	0	0	0	0	0	0.49751243
1	36.7174	0.646932006	0.04698384	0	0.305496335	6.394134045	0.274455994	46	0.239130435	5.4428	8.3696	0.153787005	0	0.580532074	3.541862726	0.181653038	0.199600786	77	0.726612151	0	0	0.932711482	0.699300706	0	0	0	0.06662225	0.996677756	0.29970029	0.078415997	0	0	0	0.798403144	0.090826519	0	0	0	0	0	0	0	0	0	0	0	0	0	0
1	37.6364	0.137602046	0	0.006529885	0.619608581	5.099566936	0.853132725	22	0.181818182	5.559	8.2273	0	0	0	0.956971049	0.14278914	0	135	0.856734872	0	0.996677756	0.939812064	0	0	0	0	0.059988003	0.999473929	0	0.009173471	0	0	0.990099013	0	0	0	0	0.990099013	0	0	0.990099013	0	0	0	0	0	0	0	0
1	33.5	0.249791831	0.22127123	0.034734289	0.447009653	2.025001526	0.749375522	10	0.7	5.7793	8	0.181653043	0	0.352883309	249.7918243	0	0	21	0	0	0.749063671	0.999167323	0	0.49751243	0.24968788	0	0	0	0	0	2.004321374	0	0	0	0	0	0	0.990099013	0	0	0	0	0	0	0	0	0	0	0
1	36.6364	0.243177533	0.041353241	0	0.581459165	5.358931541	0.756552339	11	0.090909091	3.7372	5.8182	0.024384297	0	0.812877417	3.12310791	0.076863952	0	52	0.922367394	0	0.990099013	0.99800396	0	0	0	0	0	0.99502486	0.990099013	0	0	0	0	0	0	0	0	0	0	0	0	0	0	0	0	0	0	0	0
1	41.5	0.310237855	0	0.037772118	0.516890764	5.779126644	0.689417422	10	0	5.1381	11	0	0	0	0.622327209	0.49751243	0	31	0.49751243	0.990099013	0	0.999444723	0	0.990099013	0	0	0	0.997506201	0	0	0	0.083	0	0	0	0	0	0	0	0	0	0	0	0	0	0	0	0	0
1	35.0769	0.067232363	0.116331895	0.006329808	0.557389677	4.104871273	0.88675946	676	0.773668639	5.2944	9.7056	0.023713301	0	0.592925906	0.891043961	0.074453473	0.090905502	2803	0.875470161	0.996677756	0	0.955791712	0.85109967	0.990099013	0.990099013	0	0.041859489	0.935141921	0.064604923	0.044585671	2.303196057	0	0	0.869530857	0.050063543	0	0.064811818	0	0.000707709	0.71326673	0.081458382	0.002325527	0.285306692	0.990099013	0	0	0.000707709	0	0
1	35.2542	0.263457298	0.008772152	0	0.559005916	5.581848621	0.69456923	59	0.169491525	5.9124	8.5763	0.006409846	0.990099013	0.536612809	2.350483418	0.111086428	0	223	0.866474152	0	0.990099013	0.916284859	0.998336077	0	0	0	0.083298624	0.998336077	0	0.041913658	0	0.091	0	0.996677756	0.022217287	0	0	0	0	0	0	0	0	0	0	0	0	0	0
1	37.1471	0.138440236	0.124818216	0	0.460936427	5.841802597	0.769112408	34	0.735294118	6.4077	8	0.051715222	0	0.16765061	138.4402313	0	0	99	0.831946731	0	0.884275258	0.999231339	0	0	0.115340255	0	0	0.997506201	0	0.092293493	0	0	0	0	0	0	0	0.99502486	0	0	0	0	0	0	0	0	0	0	0
2	29.25	0	3.398113692	3.079543007	0.530359507	1.462162375	0.49751243	12	1	3.0402	2.4167	0.833055648	0.990099013	1.28694129	0	0	0.615226865	50	0.665557384	0.856531024	0	0	0.99502486	0	0	0	0	0	0	0.49751243	2.004321374	0	0	0.256344527	0.332778692	0	0	0	0	0	0	0	0	0	0	0.071377583	0	0	0
1	37.4118	0.245570958	0	0	0.581880569	5.482316017	0.736712873	17	0.176470588	4.9837	10.4706	0	0	0	245.5709534	0	0	71	0.817438662	0	0	0.954111755	0.990099013	0	0	0	0.045433894	0.817438662	0	0.017540783	0	0	0	0.99502486	0.181653038	0	0.181653038	0	0	0	0	0	0	0	0	0	0	0	0
1	37.5	0.199600786	0	0	0.356944203	5.657063484	0.399201572	2	0.5	1.5	11.5	0	0	0	199.600769	0	0	7	0.990099013	0	0.990099013	0.990099013	0	0	0	0	0	0.99502486	0	0.399201572	0	0	0	0	0	0	0	0	0	0	0	0	0	0	0	0	0	0	0
1	43	0	3.301247089	0.051092275	0.621096075	4.034950733	0.887902319	2	1	2.5	9.5	0.644953241	0	0.676247597	0	0	0.799200773	36	0.996677756	0.990099013	0	0.998336077	0.071377583	0	0	0	0	0.99502486	0.856531024	0.11098779	0	0.023	0	0.099900097	0	0	0	0	0	0	0.071377583	0	0	0	0	0	0	0	0
2	25	0	1.458226355	0.300720117	0.699324429	0.591376483	0.997506201	3	0.666666667	3.2998	9.3333	0.538358008	0.930713534	0.68611598	0	0.047596384	0	55	0.951927662	0	0	0.996677756	0	0.990099013	0.990099013	0	0	0.997506201	0	0	2.004321374	0.105	0.855920076	0	0	0	0	0.068941742	0	0	0	0	0	0	0	0	0	0.142653346	0
1	34.3333	0.037023325	1.172059318	0	0.634900987	4.756709576	0.851536453	6	0.833333333	3.9896	7.5	0.341380151	0.990099013	1.11071372	37.02332306	0	0.49751243	52	0.997506201	0	0	0.887902319	0.249843851	0	0.99502486	0	0.11098779	0	0.62460959	0.11106997	0	0.053	0	0.49751243	0	0	0	0	0	0	0.124921925	0	0	0	0	0	0	0	0
2	27.6	0	0.299948315	0	0.702951133	2.538031816	0.994820833	5	0.6	1.833	3.8	0.004728021	0	0.409010142	0	0.008733244	0.498753101	429	0.991223097	0	0	0.974109232	0	0	0	0	0.025634455	0.949525237	0	0.005127942	0	0	0	0.498753101	0	0	0.049975011	0.990099013	0	0	0	0	0	0	0	0	0	0	0
2	46.4444	0	2.478566496	0.008532247	0.658170879	2.667975187	0.966586113	9	1	4.9015	12.4444	0.023620187	0	0.244544908	0	0	0	141	0.887902319	0	0	0.972402692	0.726612151	0.664451838	0	0	0.023621118	0.99800396	0.272479564	0.033330556	2.004321374	0	0	0.990099013	0.11098779	0	0	0	0	0.748129606	0	0.003936853	0.24937655	0	0	0	0	0	0
1	38.9231	0.065568395	0	0	0.637282073	4.548795223	0.917957544	13	0.384615385	6.1519	9	0	0	0	65.56838989	0	0	139	0.999167323	0	0	0.999761999	0.996677756	0	0	0	0	0.99502486	0	0.016392099	0	0.037	0	0.99502486	0	0	0	0	0	0	0	0	0	0	0	0	0	0	0
2	34.25	0.1332445	0.175370438	0	0.684019387	5.208040237	0.866089284	4	0.5	2.2776	3.75	0.055524708	0	0.340565562	133.2444916	0	0	22	0.997506201	0	0	0.831946731	0.664451838	0	0	1	0.166389346	0	0.332225919	0	0	0	0	0	0	0	0	0	0	0	0	0	0	0	0	0	0	0	0
2	30.25	0	0	0	0.575229883	5.407614708	0.999091685	4	1	3.2016	3.5	0	0	0	0	0	0	18	0.996677756	0	0	0.998573422	0	0	0	0	0	0.990099013	0	0	0	0	0	0.997506201	0	0	0	0	0	0	0	0	0	0	0	0	0	0	0
2	27	0	3.230704314	0.063653499	0.69746691	2.632061005	0.999919355	2	1	2.5	4.5	0.111103849	0.498753101	1.062568426	0	0	0	155	0.999167323	0	0	0.999736965	0	0.798403144	0.999167323	0	0	0	0.996677756	0	0	0	0.99502486	0	0	0	0	0.498753101	0	0	0	0	0	0	0	0	0	0	0
2	26.875	0	3.176380692	0.045741411	0.697799563	0.971984029	0.999838769	8	1	3.7894	2.125	0.10488777	0.529100537	0.523354411	0	0	0	151	0.999848485	0.990099013	0	0.946870029	0	0	0.998336077	0	0.052603893	0.998890102	0	0	2.004321374	0.024	0.664451838	0	0	0	0	0.470311582	0	0	0	0	0	0	0	0	0	0.332225919	0
1	35.2857	0.544959128	0.066843546	0	0.423191011	5.911412239	0.454132587	7	0.142857143	2.5314	6.8571	0.0999001	0	0.664735675	544.9591064	0	0	19	0.665557384	0	0	0.99502486	0	0	0	0	0	0.99502486	0.990099013	0	0	0	0	0.990099013	0	0	0	0	0	0	0	0	0	0	0	0	0	0	0
1	37.1538	0.068959571	0.037755688	0	0.622473061	4.493449211	0.879234552	13	0.153846154	4.3049	9.9231	0.007873396	0	0.325069189	0.637896657	0.107104607	0.990099013	147	0.856836855	0	0	0.999375403	0.99502486	0	0	0	0	0.990099013	0	0.051719677	0	0	0	0	0	0.035701536	0	0	0	0	0	0	0	0	0	0	0	0	0
2	25.4	0	3.672190251	0.194506503	0.687856138	0.833964407	0.997506201	5	1	1.6248	9.4	0.356033634	0.880742729	1.081488252	0	0	0.999000967	137	0.999876559	0.998336077	0	0	0	0.997506201	0	0	0	0.999565423	0	0	2.004321374	0.021	0.748129606	0	0	0	0	0.119019285	0	0	0	0	0	0	0	0	0	0.24937655	0
2	37.1765	0.083310194	0.22127123	0.026312982	0.125769243	2.246646166	0.194390461	34	0.911764706	5.0476	7.1471	0.221975583	0.49751243	1.199800253	83.31018829	0	0	75	0	0.49751243	0.49751243	0.932711482	0.925583124	0	0	0	0.06662225	0.99502486	0.037023325	0.722021699	2.004321374	0.974	0	0.99800396	0.996677756	0	0	0	0	0	0.037023325	0	0	0.49751243	0	0.49751243	0	0	0.49751243
1	37.6757	0.068626106	0.044570684	0	0.658546448	4.066689968	0.888217866	37	0	4.8716	8.6757	0.006944324	0	0.982406139	4.158483982	0.015502675	0	645	0.922409177	0	0	0.954868913	0	0	0.498753101	0	0.045040987	0.998336077	0.99502486	0.043136407	0	0	0	0	0.062010698	0	0	0	0	0	0	0	0	0	0	0	0	0	0.498753101
1	33.763	0.557009637	0.009983073	0.007226124	0.151169717	6.467429161	0.194617823	135	0.362962963	4.5827	7.637	0.060587701	0	1.424062729	1.298511744	0.427960038	0	210	0.285306692	0.49751243	0.978962779	0.962424457	0	0.990099013	0	0	0.037541378	0.999375403	0.498753101	0.241594538	0	0	0.99502486	0	0.285306692	0	0	0.99502486	0.006710959	0.990099013	0.498753101	0	0	0	0	0	0	0	0.020828994
2	36.6667	0.01199952	0.451829842	0	0.697704196	2.948207855	0.947962105	6	0	5.5202	7.8333	0.035142647	0.99502486	1.10095489	0.273642927	0.04285102	0	332	0.928438783	0	0	0.941892445	0	0	0.873907566	1	0.043471958	0.99800396	0.99502486	0.039998401	0	0.02	0	0	0.028567346	0	0	0	0	0	0	0	0	0	0	0	0	0	0.12484394
2	25.9091	0	3.806247827	1.387088645	0.641654015	1.945616364	0.996677756	11	1	4.0021	8.2727	0.831060901	0.990099013	1.135578871	0	0	0.848356307	89	0.999000967	0.976517141	0	0.990099013	0.22197558	0	0	0	0	0.990099013	0.776914537	0	2.004321374	0	0	0.136342973	0	0	0	0	0	0.831946731	0	0	0.166389346	0	0	0	0	0	0
1	39.2381	0.09089876	0.138154803	0	0.55475682	5.284438133	0.784001827	21	0.619047619	5.1327	8.8095	0.039994667	0	0.236633718	90.89875793	0	0	107	0.996677756	0	0	0.97030288	0.768639505	0	0	0	0.029403118	0.49751243	0.230591848	0.113623448	0	0	0	0.996677756	0	0	0.49751243	0	0	0	0	0	0	0	0	0	0.011362345	0	0
2	35.5	0.124960959	0	0	0.665979743	5.094476223	0.781005979	6	0.166666667	6.8232	9.3333	0	0	0	0.499092102	0.24937655	0	37	0.748129606	0	0	0.664451838	0.990099013	0	0	0	0.332225919	0.99502486	0	0.093720719	0	0	0	0	0	0	0	0	0	0	0	0	0	0	0	0	0	0	0
2	27.2	0	3.041787319	0.113893264	0.661827981	4.12662077	0.999714434	5	1	2.5768	6.4	0.142838592	0.332225919	1.008726358	0	0	0	82	0.999677539	0.990099013	0.272479564	0.999444723	0	0.996677756	0.726612151	0	0	0.99502486	0.99502486	0	0	0.056	0.990099013	0	0	0	0	0.664451838	0	0.990099013	0	0	0	0	0	0	0	0	0
2	28.2667	0	3.643551369	0.397722988	0.643890321	5.037248611	0.827300906	15	1	3.1084	2.9333	0.578871201	0.24937655	0.9794873	0	0	0.999286234	98	0.998751521	0.998573422	0.599700153	0.887902319	0	0.49751243	0.299850076	0	0.11098779	0.798403144	0.999565423	0.172354355	0	0.019	0.990099013	0	0	0	0.199600786	0.748129606	0	0.817438662	0	0	0	0	0	0	0	0	0.099950023
2	29.1111	0	2.478566496	0	0.651047885	1.111250639	0.999756217	9	1	4.7245	4.8889	0.057681215	0	0.864226341	0	0	0	61	0.998751521	0	0	0.999231339	0.817438662	0	0.990099013	0	0	0	0.181653038	0	2.004321374	0	0	0	0	0	0	0	0	0	0	0	0.990099013	0	0	0	0	0	0
1	37.8125	0.216201618	0.010462912	0	0.548388898	5.595237255	0.749949336	48	0.145833333	5.2954	9	0.00799936	0	0.388721526	0.551345885	0.391134292	0	179	0.564971745	0	0.997506201	0.952829063	0.49751243	0	0	0	0.047053285	0.997506201	0.49751243	0.027025202	0	0	0	0.990099013	0.043459363	0	0	0.990099013	0	0	0	0	0	0	0	0	0.006756301	0	0
2	25.75	0	3.672190251	0.040738593	0.684745491	0.826971173	0.991513312	4	1	2.2361	7	0.244778918	0.936914444	1.081339598	0	0	0.99502486	198	0.999629736	0	0.096742988	0.982589245	0	0.997506201	0.870686889	1	0	0.997506201	0.996677756	0	0	0.024	0.99502486	0	0	0	0	0.062460963	0.008402655	0	0	0	0	0	0.017238408	0	0	0	0
1	35	0.039207999	0	0	0.718218982	0.358699083	0.960595965	2	0	1.5	4.5	0	0	0	39.20799637	0	0	55	0.997506201	0	0	0.998890102	0	0	0	0	0	0.99502486	0	0	2.004321374	0.059	0	0	0	0	0	0	0	0	0	0	0	0	0	0	0	0	0
2	38	0	3.255513713	0.152542467	0.607814074	1.715566397	0.894266188	11	1	2.9034	9.4545	0.339558574	0	0.881868064	0	0	0.444197655	68	0.946870029	0.997506201	0	0.999091685	0.099900097	0	0.990099013	1	0	0.998751521	0.8991009	0.105207786	2.004321374	0.009	0	0.555247068	0	0	0	0	0	0.798403144	0	0	0	0.990099013	0	0	0	0	0
1	34.5333	0.023120051	0.71928168	0	0.645706296	4.197191715	0.814981818	15	0.733333333	3.6962	6.0667	0.093401461	0.498753101	1.090315461	23.12005043	0	0.990099013	229	0.856836855	0	0.408905029	0.846023679	0	0	0.590640604	0	0.153822482	0.999333739	0.990099013	0.161840364	0	0	0	0	0.142806143	0	0	0.498753101	0	0	0	0	0	0	0	0	0	0	0
1	35.4151	0.179755077	0.225699043	0	0.548194051	2.929946899	0.808897853	53	0.58490566	5.1137	7.9623	0.107905906	0.249875054	1.018452644	1.721289992	0.103430443	0.990099013	193	0.896397173	0	0.695349813	0.999830544	0	0	0.30421555	1	0	0.998890102	0.99502486	0.011234692	2.004321374	0.02	0	0	0	0	0	0.749625206	0	0	0	0	0	0	0	0	0	0	0
1	35.7255	0.136090651	0.069621944	0.00322873	0.62116766	4.933279514	0.807668388	51	0.098039216	4.1241	8.1765	0.026754958	0	1.04636395	136.0906372	0	0	370	0.999444723	0	0	0.93610388	0.363306075	0	0.99502486	0	0.063825265	0.99502486	0.544959128	0.056211352	0	0.013	0	0.990099013	0	0	0	0	0	0.990099013	0	0	0	0	0	0	0	0	0
2	35.25	0	3.176380692	0	0.667605639	3.379864216	0.989588678	4	1	4.1533	4.5	0.111931945	0.49751243	1.050104856	0	0	0.990099013	141	0.919632137	0	0.187382877	0.9997437	0	0	0.811992466	1	0	0.996677756	0	0.010308215	0	0	0	0	0.079968013	0	0	0.49751243	0	0	0	0	0	0	0	0	0	0	0
1	42.4375	0.136354789	0.014718267	0	0.618657649	4.879819393	0.844101071	32	0.09375	5.4406	10.3438	0.004877811	0.990099013	0.260587156	1.467072606	0.09194345	0	245	0.850476921	0	0.996677756	0.965184391	0	0	0	0	0.034470871	0.999231339	0	0.019479256	0	0	0	0	0.057464659	0	0	0	0	0	0	0	0	0	0	0	0	0	0
2	30.3846	0	4.247997802	0.848725543	0.665961206	1.98044014	0.997506201	13	1	3.409	8.3846	0.884955752	0.929679513	0.688672423	0	0	0	213	0.999473929	0	0	0	0	0.996677756	0.99800396	0	0	0.999375403	0	0	2.004321374	0.04	0.989369512	0	0	0	0	0.070266478	0	0	0	0	0	0	0	0	0	0.010525208	0
1	49.3077	0.069927625	0.632316378	0.017726355	0.611893713	2.524913073	0.905562699	104	0.634615385	6.5441	9.3558	0.23495799	0.990099013	1.095782518	0.658098936	0.105257004	0.681060672	655	0.865446508	0	0	0.970445514	0.359346956	0.99502486	0	1	0.02940744	0.998336077	0.601515532	0.020978287	2.004321374	0	0	0.289813071	0.023390446	0	0	0	0	0.990099013	0.039059449	0	0	0	0	0.990099013	0.003496381	0	0
1	42.3684	0.24937655	1.037465945	0.079036746	0.376596332	6.298401356	0.748129606	19	0.947368421	5.1461	10.2105	0.624609619	0	0.576326013	249.3765411	0	0.272479564	35	0.996677756	0.990099013	0	0.996677756	0.587889493	0	0	0	0	0.99502486	0.411522627	0	0	0	0	0.726612151	0	0	0	0	0	0	0	0	0	0	0	0	0	0	0
2	24	0	1.694735481	0.213803079	0.691506088	0.71764636	0.996677756	4	0.75	2.5981	7.5	0.371184001	0.928350449	1.093217015	0	0.012344155	0.999000967	136	0.987532377	0.998336077	0	0	0	0.997506201	0	0	0	0.956106007	0	0	0	0.021	0.997506201	0	0	0	0	0.071411572	0	0	0	0	0	0	0	0	0	0	0
2	29.5	0	3.176380692	0.109098532	0.677037895	3.083338261	0.976517141	2	1	2.5	3.5	0.161272981	0.748129606	1.071367383	0	0	0	96	0.999722362	0.990099013	0.090826519	0.999444723	0	0.996677756	0.908265173	0	0	0.996677756	0.99502486	0	0	0.093	0.990099013	0	0	0	0	0.24937655	0	0.990099013	0	0	0	0	0	0	0.023250408	0	0
1	39.2	0	2.954724791	0.026312982	0.575021982	5.226373196	0.915903389	5	1	7.3048	8.2	0.428367444	0	0.60168153	0	0	0.399201572	27	0.990099013	0	0	0.999231339	0.22197558	0.990099013	0	0	0	0.996677756	0.776914537	0	0	0	0	0.598802388	0	0	0	0	0.083263949	0	0	0	0	0	0	0	0	0	0
1	37.3077	0.064391501	0.200820271	0.011578785	0.622299969	4.483444691	0.85602814	26	0.346153846	4.8966	9.1538	0.0399984	0	0.485023826	64.39149475	0	0	297	0.999286234	0	0	0.971151173	0.473435014	0	0	0	0.028563268	0.996677756	0.526038945	0.075754702	0	0	0	0	0	0	0	0	0.003787735	0.990099013	0	0	0	0	0	0	0	0	0
2	27.5833	0	4.117304447	0.28163475	0.680363715	1.210838556	0.999523997	12	1	3.9791	7	0.62676427	0.917224288	1.053698182	0	0	0.99800396	224	0.965938032	0.990099013	0.199600786	0.922367394	0	0	0.798403144	0	0.076863952	0.999091685	0	0	2.004321374	0	0.951927662	0	0.033892561	0	0	0.082700551	0	0	0.990099013	0	0	0	0	0	0	0.047596384	0
2	32	0	1.338298669	0	0.681712389	3.096720457	0.979699016	3	0.666666667	2.4944	3.3333	0.154400412	0.990099013	1.07821393	0	0.052603893	0.990099013	142	0.946870029	0	0.090867788	0.978048265	0	0	0.863243997	1	0	0.99502486	0	0.020199979	0	0	0	0	0	0	0	0	0	0	0	0.021734407	0	0	0	0	0	0	0
2	35	0.076863952	0	0	0.661517799	5.524954796	0.922367394	5	0.6	5.1769	7	0	0	0	0.306993425	0.24937655	0	20	0.748129606	0	0	0.798403144	0.996677756	0	0	1	0.199600786	0	0	0	0	0.064	0	0	0	0	0	0	0	0	0	0	0	0	0	0	0	0	0
1	33.1818	0.255264848	0.026312982	0.029942557	0.526055932	5.658356667	0.659434199	22	0.272727273	4.8668	8.6364	0.019996001	0	0.925292253	1.460012436	0.173837453	0	77	0.782268584	0	0.998336077	0.999091685	0	0	0	0	0	0.748129606	0.990099013	0.063816212	0	0	0	0	0.043459363	0	0.24937655	0	0	0.990099013	0	0	0	0	0	0	0.021272071	0	0
1	34.6	0.090881556	0.300307976	0	0.597509801	5.208311081	0.908815563	10	0.7	4.7	6.9	0.066651855	0	0.311827898	90.88155365	0	0	55	0.999167323	0	0.699300706	0.998336077	0	0	0.29970029	0	0	0.999375403	0	0	0	0.1	0	0	0	0	0	0	0	0	0	0	0	0	0	0	0	0	0
2	28	0	3.301247089	0.175970705	0.696592331	4.543312073	0.999375403	4	1	1.5	11.5	0.512689054	0.71326673	1.09872067	0	0	0.990099013	43	0.996677756	0	0.124921925	0.915903389	0	0.99502486	0.874453425	0	0.083263949	0.49751243	0	0	0	0	0.997506201	0	0	0	0.49751243	0.285306692	0	0	0	0	0	0	0	0	0	0	0
1	37.1026	0.092709094	0.096879002	0	6.702604771	5.1134758	0.893980563	39	0.282051282	5.7332	7.7179	0.036456435	0	0.964914501	0.435072005	0.212089077	0	236	0.757460952	0	0	0	0.587889493	0	0.990099013	0	0	0	0.352733672	0.013244157	0	0	0	0.990099013	0.030298438	0	0	0	0	0	0.058788948	0	0	0	0	0	0	0	0
2	27.4286	0	0	0	1.002639651	1.05019021	0.642398298	14	1	1.5972	10.8571	0	0	0	0	0	0	45	0.235155791	0	0	0.49751243	0.999000967	0	0	0	0	0	0	0.071377583	2.004321374	0	0	0	0	0	0	0.997506201	0.285510331	0	0	0	0	0	0	0	0	0.990099013	0
2	31.8421	0	3.633569443	0.257049899	0.628396928	2.020737171	0.99961555	19	1	4.255	4	0.377159898	0	0.592291653	0	0	0.66025281	133	0.999777853	0.908265173	0	0.999333739	0.11098779	0	0	1	0	0.999091685	0.887902319	0	2.004321374	0.012	0	0.339558572	0	0	0	0	0	0.999091685	0	0	0	0	0	0.090826519	0	0	0
2	27	0	3.707655324	0.963014507	0.61861223	4.968678951	0.997506201	10	1	3.4713	7.5	0.849858357	0.851694167	1.140216947	0	0	0.99502486	70	0.99800396	0.997506201	0.399201572	0.99502486	0	0.990099013	0.598802388	0	0	0.996677756	0	0	0	0	0.999722362	0	0	0	0	0.148120716	0	0	0	0	0	0	0	0	0	0	0
1	35.1905	0.194390461	0.134593373	0.051122381	0.475200683	5.721306801	0.722021699	21	0.476190476	5.5745	8.8571	0.095215425	0.24937655	1.08248961	0.823145032	0.235155791	0.990099013	69	0.705467343	0	0.635785639	0.999375403	0	0	0.181653038	1	0	0	0	0.083310194	0	0.036	0	0	0.058788948	0	0	0.748129606	0	0.99502486	0	0	0	0	0	0	0	0	0.181653038
2	34.2	0.004854133	1.296925715	0	0.667642653	2.992661238	0.946556032	5	0.8	3.5553	5.4	0.077232633	0	1.077793241	4.854133129	0	0.996677756	264	0.914024591	0	0	0.97756058	0.210415572	0	0.990099013	0	0.022217287	0.998336077	0.789058387	0.048541334	0	0.019	0	0	0.085689805	0	0	0	0	0	0	0	0	0	0	0	0	0	0
1	35.875	0.071377583	0.774553098	0.029942557	0.581658304	5.354087353	0.927908599	8	0.875	4.7631	8.25	0.16661113	0.990099013	0.758562088	71.37757874	0	0.748129606	38	0.999167323	0	0.990099013	0.99800396	0.831946731	0	0	0	0	0.998890102	0.166389346	0	0	0	0.990099013	0.24937655	0	0	0	0	0	0	0	0	0	0	0	0	0	0	0
2	27.25	0	3.322426052	0.272748176	0.65126586	3.733187199	0.96346122	4	1	1.8708	3	0.23330741	0.664451838	0.94393748	0	0	0.598802388	98	0.999375403	0.99502486	0.499168038	0.998573422	0	0.990099013	0.499168038	0	0	0.990099013	0.999231339	0.036357027	0	0.014	0	0	0	0	0	0.332225919	0	0.997506201	0	0	0	0	0	0	0	0	0
1	39	0.399600387	0	2.004321374	0.51407665	5.811307907	0.59940058	4	0	4.3229	9.75	0	0	0	399.6003723	0	0	12	0.99502486	0	0	0	0	0	0	0	0	0	0	0	0	0	0	0	0	0	0	0	0	0.990099013	0	0	0	0	0	0	0	0	0
2	33.1538	0	3.342620043	0.476398635	0.565448582	1.515465498	0.998751521	13	1	4.3296	6.8462	0.666464708	0.181653038	1.053773165	0	0	0.998890102	47	0.996677756	0.99502486	0.399600387	0.990099013	0	0.798403144	0.59940058	0	0	0.996677756	0.831946731	0	2.004321374	0	0.990099013	0	0	0	0	0.817438662	0	0.990099013	0.166389346	0	0	0	0	0	0	0	0
1	42.4	0.399600387	0.079036746	0	0.479659826	5.954073429	0.59940058	5	0	5.4626	14.4	0.124843945	0	0.958405077	0.801585615	0.49751243	0	13	0.49751243	0	0	0.99502486	0	0	0.990099013	0	0	0.996677756	0	0	0	0	0	0	0	0	0	0	0	0	0	0	0	0	0	0	0	0	0
2	29	0	3.59117595	0.221752283	0.742468238	0.472161233	0.999821484	2	1	3	3	0.367889822	0.996677756	1.04667592	0	0	0.999545634	109	0.999091685	0.831946731	0.22197558	0.946870029	0	0.332225919	0.776914537	0	0.052603893	0	0.873907566	0	2.004321374	0.037	0.990099013	0	0	0	0	0	0	0.99800396	0.12484394	0	0	0	0	0	0	0	0
1	35.1176	0.378276169	0	0	0.472651273	5.982062817	0.621453702	17	0.058823529	4.6719	8.2353	0	0	0	0.945214152	0.399201572	0	43	0.598802388	0	0.990099013	0.999333739	0	0	0	0	0	0.996677756	0	0	0	0	0	0	0	0	0	0	0	0	0	0	0	0	0	0	0	0	0
2	29.875	0.030298438	0.738591262	0.054323621	0.66495055	0.92492348	0.954400837	8	0.75	4.6887	9.625	0.108420672	0	0.488113672	30.29843712	0	0.990099013	93	0.999091685	0.990099013	0	0.999333739	0.399733514	0	0	0	0	0	0.532977998	0.015149219	2.004321374	0.01	0	0	0	0	0	0	0	0.49751243	0.06662225	0	0.49751243	0	0	0	0	0	0
1	36.3043	0	0	0	0.226331368	6.594471931	0.997506201	46	1	3.0915	5.913	0	0	0	0	0	0	63	0.922367394	0	0	0.998336077	0.999545634	0	0	0	0	0.99502486	0	0	0	0	0	0.999583483	0.076863952	0	0	0	0	0	0	0	0	0	0	0	0	0	0
1	34.5	0.019045806	0.776947217	0.054349148	0.648140073	4.526379585	0.952290237	16	0.8125	5.3794	6.75	0.098032808	0.24937655	0.791628003	0.750298679	0.024384297	0.997506201	175	0.926603317	0.990099013	0.817438662	0.962784708	0.099900097	0.990099013	0.181653038	0	0.037030179	0.887902319	0.799200773	0.028568707	0	0	0	0	0.048768595	0	0.11098779	0.748129606	0	0.998336077	0.099900097	0	0	0	0	0	0	0	0
1	33.68	0.024993753	1.172059318	0.028954037	0.55289048	5.576442242	0.924768865	25	0.96	4.7487	7.64	0.205852081	0.11098779	1.054846644	24.99375153	0	0	95	0.999412119	0	0.57122457	0.961168766	0	0.99502486	0.428418428	0	0.03844675	0.997506201	0.990099013	0.049987506	0	0	0	0	0	0	0	0.887902319	0	0	0	0	0	0	0	0	0	0	0
2	29.625	0	3.633569443	0.159626639	0.653400242	3.74324894	0.999697089	8	1	1.5612	4.75	0.240210044	0	0.648500144	0	0	0.829610765	194	0.936278522	0.998336077	0	0.999000967	0	0	0	0	0	0.998751521	0.997506201	0	0	0	0	0.170176566	0.054540496	0.009090083	0	0	0	0.99502486	0	0	0	0	0	0	0	0	0
1	35	0	3.431524584	0	0.677365959	0.867674708	0.999444723	5	1	3.1241	4.8	0.599866696	0	0.660806775	0	0	0.798403144	50	0	0	0	0.999231339	0.148093298	0	0	0	0	0	0.851536453	0	2.004321374	0.174	0	0.199600786	0	0	0	0	0	0	0	0	0.990099013	0	0	0	0	0	0
2	33.2727	0	3.000434077	0.066895128	0.592864752	5.168068886	0.965184391	11	1	4.0513	8.6364	0.196039992	0.990099013	1.010552168	0	0	0.44395116	63	0.999231339	0	0	0.999000967	0.59940058	0.990099013	0.990099013	1	0	0.99502486	0.399600387	0	0	0.11	0	0.554938972	0	0	0	0	0.034470871	0.990099013	0	0	0	0	0	0	0	0	0
1	39.1124	0.093212441	0.706478254	0	0.505553961	5.857950211	0.88975507	89	0.876404494	4.6499	7.7978	0.274373514	0	1.130265713	93.21243286	0	0	255	0.999286234	0	0	0.967429876	0.609035552	0	0.99502486	0	0.032247663	0.999167323	0.390873551	0.016947716	0	0	0	0.999091685	0	0	0	0	0	0	0	0	0	0	0	0	0	0	0
2	27.5	0	3.477265995	0.300758816	0.66798687	3.519913673	0.99800396	2	1	7	8	0.517152215	0.905966938	0.670377612	0	0	0	61	0.999565423	0	0	0.99502486	0	0.990099013	0.990099013	0	0	0.998336077	0	0	0	0.105	0.998573422	0	0	0	0	0.062480479	0	0	0	0	0	0	0	0	0	0	0
2	33	0.012046741	1.075221634	0.199439109	0.667221367	0.931562781	0.963739276	8	0.875	3.7749	8.5	0.119552223	0	1.010779738	12.04674053	0	0	102	0.990099013	0	0	0.999091685	0.374765754	0.990099013	0.990099013	0	0	0.990099013	0.62460959	0.024093483	2.004321374	0	0	0.990099013	0	0	0	0	0	0.855920076	0	0	0.142653346	0	0	0	0	0	0
2	35.6154	0	3.531606632	0.695516352	0.559960544	5.525261402	0.99800396	13	1	3.8508	4.6923	0.871571392	0.997506201	1.161314487	0	0	0.544959128	52	0	0	0	0.990099013	0.307574004	0.990099013	0.998336077	0	0	0	0.692041516	0	0	0.014	0.990099013	0.454132587	0	0	0	0	0	0.99502486	0	0	0	0	0	0	0	0	0
2	38.6667	0	3.079543007	0.034734289	0.66308701	4.091206074	0.999600172	3	1	5.4365	4.3333	0.249947928	0	0.614481807	0	0	0.332225919	51	0.999091685	0	0	0.999167323	0.083263949	0.990099013	0	1	0	0	0.915903389	0	0	0.059	0	0.664451838	0	0	0	0	0	0	0	0	0	0	0	0	0	0	0
2	36	0	3.477265995	0	0.659934282	3.391374588	0.946081102	6	1	7.3409	10.6667	0.159565981	0	0.641948044	0	0	0.624219716	209	0.833135009	0	0	0.956313908	0.137883484	0	0	0	0.043468814	0.998336077	0.861771822	0.046150297	0	0	0	0.24968788	0.166627005	0	0	0	0.007691716	0	0	0	0	0	0	0	0	0	0
1	35.4762	0.106044538	0.132543982	0	0.571114838	5.392386913	0.878654718	21	0.333333333	5.1745	7.7143	0.067558438	0	1.01293695	0.272137284	0.388672948	0.990099013	96	0.610771775	0	0.554938972	0.99961555	0	0	0.44395116	0	0	0.997506201	0	0.015149219	0	0	0	0	0	0	0	0.99502486	0	0	0	0	0	0	0	0	0	0	0
1	40.8	0	2.903632516	0.032172757	0.642800272	4.282459736	0.954328597	5	1	5.3141	9.6	0.131126045	0	0.476855278	0	0	0	70	0.999091685	0.990099013	0.230591848	0.999444723	0	0	0.614911616	0	0	0.887902319	0	0.04544422	0	0	0.990099013	0	0	0	0	0.99502486	0	0	0	0	0	0	0	0	0	0	0.153727904
1	35.2	0.079968013	0.651528734	0	0.523125947	5.747591496	0.919632137	15	0.866666667	5.6317	7.1333	0.212056952	0.990099013	1.04690516	79.96800995	0	0.49751243	48	0.996677756	0	0	0.999091685	0.749531507	0	0.990099013	0	0	0	0.249843851	0	0	0.053	0	0.49751243	0	0	0	0	0	0	0	0	0	0	0	0	0	0	0
1	37.6897	0.461449742	0.312887925	0.363591889	0.451070428	5.841150284	0.384541452	58	0.068965517	5.248	11.3621	0.599936849	0.999412119	1.345476627	0.859921157	0.535618663	0.598802388	169	0.321371198	0.996677756	0	0.943920016	0.399201572	0.999583483	0.99970603	0	0.055524707	0.999167323	0.598802388	0.153816581	0	0	0.998890102	0.399201572	0.124977686	0	0	0	0	0.99502486	0	0	0	0	0	0	0	0	0
1	40.4615	0.185150906	0.041353241	0	0.580152929	5.366348743	0.814664006	13	0.230769231	7.2054	12.9231	0.020828994	0	0.813974261	185.1508942	0	0.990099013	61	0.996677756	0	0.996677756	0.999545634	0	0	0	0	0	0.990099013	0	0	0	0	0	0	0	0	0	0	0	0	0	0	0	0	0	0	0	0	0
1	40.7037	0.049987506	0.811081239	0	0.515397847	5.849639893	0.924768865	27	0.925925926	6.184	11.4074	0.219956009	0.990099013	1.085948706	49.98750305	0	0.990099013	78	0.99502486	0	0	0.949525237	0.757346272	0	0.990099013	0	0.049975011	0	0.242350817	0.024993753	0	0	0	0	0	0	0	0	0	0	0	0	0	0	0	0	0	0	0
2	28	0	3.398113692	0.20405486	0.69975853	0.864687204	0.99980402	3	1	2.357	4.6667	0.294083049	0.768639505	1.078668237	0	0	0.996677756	88	0.998890102	0.99502486	0	0.959616125	0	0.997506201	0.999167323	0	0	0.990099013	0	0	2.004321374	0.067	0.887902319	0	0	0	0	0.230591848	0	0.990099013	0	0.039984006	0	0	0	0	0	0.11098779	0
1	33.4714	0.207676336	0.041382817	0	6.471899509	5.752214909	0.746096492	70	0.428571429	4.866	8.3286	0.027775849	0	0.167091563	0.922598779	0.224099293	0	223	0.741251528	0	0.990099013	0	0.807381749	0	0	0	0	0	0.153787002	0.046150297	0	0	0	0.998751521	0.034476817	0	0	0	0	0	0.03844675	0	0	0	0	0	0	0	0
2	39.7273	0	0.175910491	0	0.679735422	2.495969296	0.982813954	11	0.272727273	1.5374	3	0.004179685	0	0.826411426	0	0.035712693	0.332225919	988	0.932994068	0	0	0.993526101	0.990099013	0	0.996677756	0	0	0.999375403	0	0.014530852	0	0	0	0.664451838	0.026784519	0	0	0	0.002641973	0	0	0	0	0	0	0	0	0	0
2	27.25	0	3.518645524	0.601246959	0.556320727	5.546211243	0	12	1	4.3485	3.5833	0.942587832	0.70251286	1.194363832	0	0	0.99502486	47	0.99502486	0.99502486	0.166389346	0.990099013	0	0.99502486	0.831946731	0	0	0.996677756	0	0	0	0.036	0.998751521	0	0	0	0	0.297216982	0	0	0	0	0	0	0	0	0	0	0
1	34	0.041664932	0.356326373	0	0.635260403	4.411016941	0.933294475	24	0.541666667	5.0206	8.0417	0.053433075	0	0.45930624	1.095772982	0.037023325	0.332225919	295	0.888559759	0	0	0.99966675	0.45814243	0	0	0	0	0	0.541441083	0.024998959	0	0	0	0.664451838	0.074046649	0	0	0	0	0	0	0	0	0.990099013	0	0	0	0	0
1	40.5	0.064510927	0.249666541	0.01523462	0.671769977	4.243110657	0.935408413	14	0.357142857	4.7916	7.4286	0.037035078	0.990099013	0.937411606	4.10800314	0.01470372	0.49751243	204	0.970445514	0	0	0.999545634	0.570613384	0	0.99502486	0	0	0.855920076	0.427960038	0	0	0.038	0	0.49751243	0.01470372	0	0.142653346	0	0	0.990099013	0	0	0	0	0	0	0	0	0
1	33.6154	0.068176657	0.208148756	0	0.599066019	4.957913876	0.909022093	26	0.5	4.9982	7.3077	0.052976624	0.990099013	0.952494085	0.490891039	0.137883484	0.22197558	184	0.79283005	0	0	0.998890102	0.614911616	0	0	0	0	0.997506201	0.384319752	0.015150368	0	0	0	0.554938972	0.068941742	0	0	0	0	0	0	0	0	0	0	0	0.007575184	0	0
2	23.3478	0	2.778874472	0	0.622173607	1.624738097	0.956886351	23	1	3.8271	3.3043	0.052626963	0	0.898713112	0	0	0.598802388	143	0.949525237	0	0	0.957934201	0.916284859	0	0.990099013	0	0.041649312	0.990099013	0.083298624	0.043006126	2.004321374	0	0	0.199600786	0.049975011	0	0	0	0	0	0	0	0.990099013	0	0	0	0	0	0
2	32.0714	0	4.100405012	0.676408034	0.652365088	1.66545701	0.997506201	14	1	4.4338	5.3571	0.77772977	0	0.686267078	0	0	0.898485661	179	0.940899789	0.978048265	0	0.996677756	0.332225919	0	0	1	0	0.998890102	0.664451838	0	2.004321374	0.044	0	0.094196074	0.058806237	0	0	0	0	0	0	0	0	0	0	0.021734407	0	0	0
2	34	0	2.603144373	0	0.722911	3.883782387	0.961168766	2	1	4.5	4.5	0.102537811	0.99502486	0.958328843	0	0	0	42	0.999000967	0	0	0.845503449	0.332225919	0	0	1	0.153727904	0.996677756	0.664451838	0.03844675	0	0	0	0.990099013	0	0	0	0	0	0	0	0	0	0	0	0	0	0	0
2	27.8333	0	3.690284703	0.443388901	0.686691284	3.860898495	0.980947018	6	1	2.8723	3.5	0.415219049	0.748129606	0.999969244	0	0	0.912646651	129	0.943920016	0.998573422	0.384319752	0.887902319	0	0.99502486	0.614911616	0	0.11098779	0.990099013	0.943920016	0.018864365	0	0.028	0.990099013	0	0.055524707	0	0	0.24937655	0	0.855920076	0.055524707	0	0	0	0	0	0	0	0
1	39.5	0.399733514	0	0	0.499804586	5.880575657	0.599600255	10	0.4	6.3056	8.2	0	0	0	399.73349	0	0	28	0.998890102	0	0.996677756	0.990099013	0.990099013	0	0	0	0	0	0	0	0	0	0	0	0	0	0	0	0	0	0	0	0	0	0	0	0	0	0
2	29.5	0	3.462547729	0.088922809	0.660333157	1.586393476	0.991513312	12	1	2.8124	8.9167	0.195932707	0.71326673	0.966687024	0	0	0	161	0.990099013	0.990099013	0.587889493	0.999756217	0	0.49751243	0.411522627	0	0	0.996677756	0.999412119	0	2.004321374	0	0	0	0	0	0	0.285306692	0	0.998751521	0	0	0	0	0	0	0.008402655	0	0
1	38.0385	0.838574469	0	0.028019679	0.081572004	3.411556959	0.096758589	78	0.076923077	5.2961	9.7179	0	0	0	0.921836734	0.908677876	0	90	0.045433894	0.990099013	0.998336077	0.930713534	0	0	0	0	0.068941742	0.996677756	0	0.064505726	2.004321374	0	0	0	0.045433894	0	0	0	0	0.990099013	0	0	0	0	0	0	0	0	0
2	27.5	0	3.462547729	0.695516352	0.63942641	4.665657997	0.99502486	4	1	2.1213	3	0.852690385	0.884275258	1.126041532	0	0	0.990099013	38	0.996677756	0	0.199600786	0	0	0.990099013	0.798403144	0	0	0.990099013	0.990099013	0	0	0.02	0.996677756	0	0	0	0	0.115340255	0	0	0	0	0	0	0	0	0	0	0
1	34.975	0.433297217	0	0.010992601	0.399007469	6.185836315	0.533288896	80	0.1875	4.7421	8.6125	0	0	0	0.997946262	0.433188945	0	165	0.499833375	0	0.990099013	0.97030288	0.999231339	0.990099013	0	0	0.029403118	0.998336077	0	0.033330556	0	0	0	0.990099013	0.066644453	0	0	0	0	0	0	0	0	0	0	0	0	0	0
2	26	0	3.176380692	0.159552506	0.623943746	4.719270229	0.998573422	5	1	1.6733	2	0.384516791	0.749625206	0.622803569	0	0	0	45	0.943920016	0	0	0.996677756	0	0	0	0	0	0.998336077	0	0	0	0	0.997506201	0	0.055524707	0	0	0.249875054	0	0	0	0	0	0	0	0	0	0	0
2	29.5714	0	3.176380692	0.335597345	0.6078614	5.098358154	0.999523997	7	1	4.3425	5	0.416550958	0.99502486	1.079292297	0	0	0.642398298	43	0	0.998336077	0	0.999091685	0.399201572	0.990099013	0.990099013	1	0	0.990099013	0.598802388	0	0	0	0	0.356887937	0	0	0	0	0	0.998573422	0	0	0	0	0	0	0	0	0
2	32	0	3.792461731	0.175970705	0.712446392	0.815821409	0.999583483	9	1	4.7635	7.5556	0.473246317	0.901491582	1.0943712	0	0	0.990099013	140	0.999777853	0	0.332963377	0.831946731	0	0.99502486	0.665926754	0	0.166389346	0.998573422	0	0	2.004321374	0.018	0.798403144	0	0	0	0	0.098344535	0	0	0	0	0	0	0	0	0	0.199600786	0
2	40.1667	0.114253074	0	0	0.679117501	4.476699352	0.828334808	6	0.166666667	3.304	6.5	0	0	0	3.650975227	0.030293852	0	69	0.969403267	0	0	0.998573422	0	0	0	0	0	0.748129606	0	0.057126537	0	0	0	0.990099013	0	0	0.24937655	0	0	0	0	0	0	0	0	0	0	0	0
1	38.3023	0.115783386	0.051132424	0	0.606495321	5.16123724	0.863112509	43	0.441860465	6.5272	10	0.01499925	0	0.155987471	2.047809124	0.05554013	0	248	0.916412175	0	0.849575222	0.977050722	0	0	0.149925038	0	0.02272211	0.932711482	0	0.021051524	0	0	0	0	0.027770065	0	0.06662225	0.99502486	0	0	0	0	0	0	0	0	0	0	0
2	36.25	0	3.699056855	0.149687846	0.703845501	4.365164757	0.965184391	8	1	2.8696	4.375	0.632831287	0.996677756	0.808216214	0	0	0	103	0.142653346	0.49751243	0.142831638	0.881834209	0	0.798403144	0.82128191	0	0.117577896	0.399201572	0.332225919	0	0	0.7	0.99502486	0	0	0	0	0	0.034470871	0	0	0	0	0	0	0	0	0	0
2	39.6667	0.00591681	0.175370438	0.006339253	0.683131039	2.726874113	0.994024038	3	0.333333333	5.9067	4.6667	0.004854133	0	0.409908891	0.222148702	0.025634455	0	210	0.948474765	0	0.49751243	0.999821484	0	0	0.49751243	0	0	0.999167323	0	0	0	0	0.990099013	0	0.025634455	0	0	0	0	0	0	0	0	0	0	0	0	0	0
1	36.1538	0.004115141	0.601246959	0	0.673770428	3.178405523	0.969115853	13	0.692307692	4.3582	9.0769	0.022345953	0	0.908858836	0.114051081	0.035081565	0	565	0.947202265	0	0	0.986327469	0.466355741	0	0.99800396	0	0.013604517	0.999167323	0.466355741	0.02469085	0	0	0	0.99502486	0.017540783	0	0	0	0	0	0.06662225	0	0	0	0	0	0.002057571	0	0
1	34.6042	0.113920443	0.084989928	0.005908056	0.612484336	4.905826092	0.832252145	48	0.229166667	5.4537	9.0833	0.027490464	0	0.991095483	2.562350035	0.043459363	0.399201572	358	0.869187295	0	0	0.971289814	0.614911616	0	0.990099013	0	0.028567346	0.831946731	0.384319752	0.053795766	0	0.01	0	0.598802388	0.086918727	0	0.166389346	0	0	0.990099013	0	0	0	0	0	0	0	0	0
1	35.8824	0.333282828	0	0	0.439674556	5.925819397	0.575670362	34	0.117647059	5.6154	10.7647	0	0	0	0.872991323	0.380771071	0	91	0.475963831	0	0.99502486	0.946870029	0	0	0	0	0.052603893	0.996677756	0	0.075746097	0	0	0	0	0.14278914	0	0	0.99502486	0.015149219	0	0	0	0	0	0	0	0	0	0
2	28.2	0	3.763502865	0.361605145	0.662561238	4.008262634	0.999444723	10	1	2.9138	4.9	0.333314177	0.998336077	1.077365637	0	0	0.897776008	185	0.999897957	0.999412119	0	0.997506201	0.356887937	0.99502486	0	0	0	0.999375403	0.571020663	0	0	0	0.99502486	0.102020003	0	0	0	0	0	0.99800396	0	0	0	0	0	0	0	0	0
1	39.9	0.05375766	0.500107645	0.01702666	0.650258303	4.247934341	0.881625593	10	0.4	5.7105	8.3	0.101554566	0.99502486	1.088083982	1.818393707	0.028563268	0	145	0.942587852	0	0.285510331	0.999167323	0	0	0.713775873	0	0	0.927908599	0.990099013	0.05375766	0	0.045	0.990099013	0	0.028563268	0	0.071377583	0	0	0	0	0	0	0	0	0	0.010751531	0	0
1	34.1538	0.642398298	0.07910893	0.057914498	0.278593928	6.429320812	0.285510331	13	0.230769231	2.9493	9.3846	0.332778702	0	0.872544944	1.288630486	0.49751243	0	21	0	0	0	0.873907566	0.598802388	0	0	0	0.12484394	0	0.399201572	0.071377583	0	0	0.990099013	0	0.49751243	0	0	0	0	0	0	0	0	0	0	0	0	0	0
2	33.1429	0	3.755951041	0.186969792	0.664948583	1.117636681	0.999583483	14	1	3.9461	8	0.452345052	0.803147018	1.094204664	0	0	0.990099013	140	0.999777853	0	0.22197558	0.998336077	0	0.49751243	0.776914537	0	0	0.998573422	0	0	2.004321374	0.018	0.998336077	0	0	0	0	0.196689069	0	0	0	0	0	0	0	0	0	0	0
2	28	0	3.740441645	0.367770101	0.712532699	3.166552544	0.962784708	3	1	1.8856	10.6667	0.44351262	0.748129606	1.061216831	0	0	0.999565423	132	0.894266188	0.855920076	0.142755166	0.915903389	0	0.996677756	0.785153449	0	0.083263949	0.990099013	0.999444723	0.037030179	0	0.015	0.990099013	0	0.105207786	0	0	0.24937655	0	0.855920076	0	0	0	0	0	0	0	0	0.071377583
1	36.7083	0.759848058	0	0	0.232138947	6.605768681	0.239952013	48	0.083333333	5.059	10.1042	0	0	0	1.391767383	0.544959128	0	65	0.454132587	0	0.997506201	0.999736965	0	0	0	0	0	0.998573422	0	0	0	0	0	0	0	0	0	0	0	0	0	0	0	0	0	0	0	0	0
1	34.5476	0.193485975	0.175850319	0	0.348820776	6.277729988	0.709448576	42	0.857142857	4.0705	6.9524	0.090881551	0.990099013	1.250060439	193.4859619	0	0	79	0.887902319	0	0	0.999600172	0.928239882	0	0	0	0	0.997506201	0.071403071	0.096742988	0	0.016	0	0.999000967	0.11098779	0	0	0	0	0	0	0	0	0	0	0	0	0	0
2	37.3158	0.124989584	0	0	0.582790196	4.889862537	0.783268034	19	0.105263158	5.206	8.9474	0	0	0	1.360537648	0.090867788	0	144	0.908677876	0	0.99502486	0.999583483	0	0	0	0	0	0.999286234	0	0.091659024	0	0	0	0	0	0	0	0	0	0	0	0	0	0	0	0	0	0	0
2	35.3636	0.135098621	1.007817598	0.104693066	0.61754185	2.018523932	0.837611496	22	0.772727273	2.6285	3	0.589667991	0.996677756	0.851507008	135.0986176	0	0	114	0.199600786	0.49751243	0.283286124	0.999523997	0	0.598802388	0.683219492	0	0	0.24937655	0.498753101	0	2.004321374	0.7	0.99502486	0	0.199600786	0	0	0	0.027019726	0	0	0	0	0	0	0	0	0	0
1	35.8125	0.344708711	0	0	0.312337458	5.969088078	0.344708711	16	0.1875	6.1631	7.875	0	0	0	1.032175183	0.332963377	0	41	0.554938972	0	0	0.996677756	0.99502486	0	0	0	0	0	0	0.310237855	0	0	0	0.990099013	0.11098779	0	0	0	0	0	0	0	0	0	0	0	0	0	0
1	41.9551	0.612837315	0.017726355	0	0.266817689	6.49998188	0.344049007	89	0.191011236	5.6526	11.191	0.07315289	0.498753101	0.397727907	0.857180178	0.713945746	0	134	0.285578281	0	0.936914444	0.999375403	0	0	0.062460963	0	0	0.996677756	0	0.043006126	0	0.019	0	0	0	0	0	0.498753101	0	0	0	0	0	0	0	0	0	0	0
1	36.6098	0.461420178	0.08710633	0.006433157	0.260153949	3.842240095	0.538323522	82	0.780487805	4.6081	8.9024	0.117612467	0	0.182319418	461.420166	0	0.043459363	116	0.998890102	0	0	0.984699249	0.933126032	0	0	0	0	0.99502486	0.066651858	0	0	0	0	0.956106007	0	0	0	0	0	0.990099013	0	0	0	0	0.015149219	0	0	0	0
1	37.8182	0.09803281	0.183565612	0	0.632775426	4.680193424	0.888830841	22	0.136363636	5.8826	8.4091	0.054942036	0.49751243	0.880184412	0.970862031	0.099975012	0	206	0.899775088	0	0.99502486	0.99961555	0	0	0	0	0	0.998751521	0.998890102	0.013071042	0	0	0	0	0	0	0	0.49751243	0	0	0	0	0	0	0	0	0	0	0
2	24.5	0	1.472944622	0.330662674	0.691770077	4.182137489	0.998573422	4	0.75	2.8284	8	0.499913808	0.902934551	0.67679882	0	0.043459363	0	62	0.956106007	0	0	0.99502486	0	0.990099013	0.990099013	0	0	0.831946731	0	0	0	0	0.998573422	0	0	0	0.166389346	0.096742988	0	0	0	0	0	0	0	0	0	0	0
1	38	0.01694628	0.69723802	0	0.691214025	0.713819623	0.982884288	4	0.5	9.4174	9.25	0.106652446	0	0.610333562	0.167951077	0.099900097	0.990099013	79	0.8991009	0	0	0.999444723	0.22197558	0	0	0	0	0.99502486	0.776914537	0	2.004321374	0	0	0	0	0	0	0	0	0	0	0	0.990099013	0	0	0	0	0	0
1	38	0.06435325	0	0	0.668558121	4.184373856	0.90589577	15	0.133333333	6.4999	9.4667	0	0	0	64.3532486	0	0	232	0.928239882	0	0	0.948991716	0.990099013	0	0	0	0.050838843	0.932711482	0	0.029701501	0	0	0	0.990099013	0.071403071	0	0.06662225	0	0	0	0	0	0	0	0	0	0	0	0
1	32.4211	0.051543735	0.096837685	0	0.656586409	4.324223995	0.932941616	19	0.368421053	3.5836	7	0.012986451	0	0.804198205	1.281927466	0.039207999	0.990099013	255	0.92138797	0	0	0.971871793	0.998573422	0	0.99502486	0	0.028034763	0.999231339	0	0.015463121	0	0	0	0	0.039207999	0	0	0	0	0	0	0	0	0	0	0	0	0	0
2	29.6667	0.035701536	0.996112704	0	0.650649488	3.603049994	0.928239882	3	0.666666667	6.4807	10	0.116867939	0	0.637045205	35.70153427	0	0.997506201	84	0.933126032	0	0	0.99800396	0.285306692	0	0	1	0	0.996677756	0.71326673	0.035701536	0	0.067	0	0	0.066651858	0	0	0	0	0	0	0	0	0	0	0	0	0	0
2	35.1163	0.2086775	0.064434037	0.014239272	0.659191966	2.057155609	0.695591688	43	0.418604651	2.9035	6.814	0.006191855	0	0.185428724	77.18652344	0.001703548	0.798403144	725	0.957394242	0.997506201	0	0.915903389	0.999412119	0	0	0	0	0.956056476	0	0.095643856	0	0	0	0.199600786	0.039181616	0.001703548	0.035084642	0	0	0	0	0	0	0.990099013	0.083263949	0	0	0	0
1	42.2249	0.019850871	1.306071353	0.029791018	0.66093272	3.046918392	0.934231579	169	0.75147929	6.6733	10.5325	0.389771395	0.916284859	1.095753074	0.414890915	0.046846002	0.855931938	2321	0.922505856	0.499168038	0	0.970362782	0.148894325	0.887902319	0.967429876	1	0.029604288	0.955343306	0.821676075	0.045905136	2.004321374	0	0.598802388	0.127420291	0.030630078	0	0.044434574	0	0	0.908265173	0.027573021	0	0	0.083298624	0	0.166389346	0	0	0.032247663
1	38.1786	0.470495999	0	0	0.343139887	6.147589684	0.392080009	28	0.035714286	5.3766	11.8571	0	0	0	1.252879143	0.374531835	0	60	0.499375761	0	0	0.969403267	0.990099013	0	0	0	0.030293852	0.998890102	0	0.137227997	0	0	0	0	0	0	0	0	0	0	0	0	0	0	0	0	0	0	0
2	32	0	3.79940948	1.026719179	0.629612744	1.643936753	0.990099013	10	1	4.392	4.9	0.96908168	0.843486428	1.090879083	0	0	0.544959128	81	0.990099013	0.831946731	0	0	0.185116619	0.997506201	0.998890102	1	0	0.996677756	0.777489841	0	2.004321374	0	0.776914537	0.363306075	0	0	0	0.03124024	0	0.999231339	0.037023325	0	0	0.124960959	0	0.166389346	0	0	0
2	34.0833	0	2.778874472	0	0.351115704	6.175467968	0.996677756	12	1	6.0616	5.9167	0.599400599	0.49751243	1.195859194	0	0	0	25	0.990099013	0	0.73284477	0.936914444	0	0	0.1332445	0	0.062460963	0.997506201	0.748129606	0	0	0	0	0	0	0	0	0.49751243	0	0	0.24937655	0	0	0	0	0	0	0	0.1332445
1	33.9333	0.499750108	0.034734289	0	0.455648065	6.216273308	0.4497751	15	0.2	2.3343	4.5333	0.083263947	0	1.244124651	1.248746037	0.399201572	0	30	0.399201572	0	0.990099013	0.998573422	0	0	0	0	0	0.399201572	0.990099013	0.049975011	0	0	0	0	0	0	0.199600786	0.664451838	0	0	0	0	0	0	0	0	0	0	0
1	35.75	0	3.38039216	0.023468404	0.67513907	0.466512114	0.999687672	4	1	2.2776	2.25	0.198330716	0.817810059	0.659478307	0	0	0	132	0.902652383	0	0	0.998573422	0	0	0.998336077	0	0	0.999091685	0	0	2.004321374	0	0.49751243	0	0.097208716	0	0	0.181735575	0	0	0	0	0	0	0	0	0	0.49751243	0
1	51.7455	0.069360152	0.773910651	0	0.610211015	4.903915882	0.884341955	55	0.672727273	4.9854	6.0182	0.263305819	0	0.601621151	1.21536231	0.056069527	0.574345887	411	0.897112429	0	0	0.975371897	0.20235686	0	0	1	0.024384297	0.996677756	0.738007367	0.046240102	0	0	0	0.425441414	0.046724603	0	0	0	0	0	0.059516724	0	0	0	0	0	0	0	0
1	35.2	0.199950024	0	0	0.63287133	5.430315018	0.799800098	10	0.1	3.8223	10.3	0	0	0	0.600043476	0.332225919	0	44	0.664451838	0	0.990099013	0.873907566	0	0	0	0	0.12484394	0	0	0	0	0	0	0	0	0	0	0	0	0	0	0	0	0	0	0	0	0	0
2	34.3	0	1.834590654	0.131212305	0.665447235	4.008262634	0.997506201	10	0.9	4.5044	9.9	0.388549226	0.871304095	1.091943026	0	0.00961446	0.99502486	185	0.99028939	0	0	0.990099013	0	0.990099013	0.99800396	0	0	0.999375403	0	0	0	0.047	0.99800396	0	0	0	0	0.128553063	0	0	0	0	0	0	0	0	0	0	0
2	40	0.142755166	0	0	0.597931385	4.922180653	0.785153449	3	0	4.5461	13	0	0	0	1.134382486	0.12484394	0	22	0.873907566	0	0	0.99800396	0	0	0	0	0	0.990099013	0	0.071377583	0	0	0	0	0	0	0	0	0	0	0	0	0	0	0	0	0	0	0
2	41	0.009523356	1.019229995	0	0.680798531	2.707084656	0.976144016	4	0.5	6.2048	11	0.069088397	0.71326673	1.070369959	9.523355484	0	0	286	0.944269598	0	0	0.983445346	0	0	0.922367394	1	0.016390756	0.99800396	0.99502486	0.014285035	0	0	0	0	0.05554527	0	0	0.285306692	0	0	0	0	0	0	0	0	0	0	0.076863952
1	36.1176	0.249951944	0	0.010992601	0.546231985	5.617313862	0.730628729	17	0.235294118	5.363	9.0588	0	0	0	249.9519348	0	0	62	0.998336077	0.990099013	0.997506201	0.969403267	0	0	0	0	0.030293852	0.998573422	0	0.019227073	0	0	0	0	0	0	0	0	0	0	0	0	0	0	0	0	0	0	0
1	34.9	0.333055794	0.242573645	0.072489978	0.42097038	6.167440414	0.666111588	10	0.6	5.6071	7.6	0.272479564	0	0.491488516	333.0557861	0	0	21	0	0	0.624219716	0.999091685	0	0.99502486	0.374531835	0	0	0	0	0	0	0	0	0	0	0	0	0.990099013	0	0	0	0	0	0	0	0	0	0	0
1	28.9474	0.264628053	0.045709287	0	0.430193633	6.04767561	0.617465496	19	0.526315789	2.77	4.1053	0.045433894	0	0.70100975	264.6280518	0	0	45	0	0	0.998890102	0.8991009	0.49751243	0	0	0	0.099900097	0.990099013	0.49751243	0.029403118	0	0.062	0	0	0	0	0	0	0.088209353	0	0	0	0	0	0	0	0	0	0
1	36.5417	0.190458044	0.021178964	0.023468404	0.550121784	5.270600796	0.733263493	24	0.166666667	5.3671	8.3333	0.010987804	0	0.24030371	190.4580383	0	0	124	0.999231339	0	0.798403144	0.999444723	0	0.990099013	0.199600786	0	0	0	0	0.076183222	0	0	0	0	0	0	0	0	0	0	0.990099013	0	0	0	0	0	0	0	0
1	39.6	0.086918727	0.175370438	0	0.609111607	5.089066505	0.912646651	5	0.6	3.7202	5.4	0.038446751	0	0.260111839	86.91872406	0	0	31	0.997506201	0	0	0.998573422	0.664451838	0	0	0	0	0	0.332225919	0	0	0	0	0.990099013	0	0	0	0	0	0	0	0	0	0	0	0	0	0	0
2	29.9	0	3.204391332	0.045733376	0.652378142	4.386501312	0.999565423	10	1	3.2696	4.9	0.137919145	0.599760115	0.511329114	0	0	0	126	0.999870121	0	0	0.998336077	0	0	0.990099013	0	0	0.999167323	0	0	0	0.015	0.99502486	0	0	0	0	0.399840057	0	0	0	0	0	0	0	0	0	0	0
1	34.8974	0.192747861	0.029952887	0.011895964	0.527027547	5.605119705	0.746897936	39	0.282051282	4.6792	9.9487	0.019998	0	0.199723557	0.768079102	0.249947935	0.24968788	144	0.749843836	0	0	0.999444723	0.99800396	0	0	0	0	0.999444723	0	0.048186965	0	0.034	0	0.749063671	0	0	0	0	0	0.990099013	0	0	0	0	0	0	0.012046741	0	0
2	26.8333	0	3.643551369	0.66787164	0.635766983	4.719306946	0.990099013	6	1	3.9016	4.6667	0.916475734	0.904546559	1.131917357	0	0	0.99502486	54	0.996677756	0.990099013	0.332778692	0.990099013	0	0.99502486	0.665557384	0	0	0.99502486	0	0	0	0.044	0.998751521	0	0	0	0	0.095215432	0	0	0	0	0	0	0	0	0	0	0
2	34.2222	0.016258841	0.145880292	0	0.634155691	4.744208813	0.983659863	18	0.722222222	4.0491	5.7778	0.014284694	0	0.786945879	0.107727922	0.149925038	0	158	0.849575222	0	0	0.99961555	0.908265173	0	0.990099013	0	0	0.997506201	0.090826519	0	0	0.032	0	0.996677756	0	0	0	0	0	0	0	0	0	0	0	0	0	0	0
1	41.75	0	3.230704314	0.02801064	0.646340311	4.520575047	0.999545634	4	1	7.8222	7.75	0.424893777	0	0.636193752	0	0	0.998336077	44	0.990099013	0.990099013	0	0.999167323	0.266488999	0	0	0	0	0.996677756	0.73284477	0	0	0	0	0	0	0	0	0	0	0	0	0	0	0	0	0	0	0	0
1	37.7333	0.02940744	0	0	0.602366269	4.93160677	0.941038072	15	0.733333333	5.0789	7.2667	0	0	0	0.434735417	0.066644453	0	109	0.86637789	0	0.996677756	0.996677756	0.997506201	0	0	0	0	0.99502486	0	0.02940744	0	0	0	0.996677756	0.066644453	0	0	0.990099013	0	0	0	0	0	0	0	0	0	0	0
1	40.9643	0.266488999	0.079036746	0	0.303657711	6.457113266	0.73284477	28	0.821428571	6.9462	8.5	0.066622252	0	0.110619508	1.06435287	0.24937655	0	44	0.748129606	0	0	0.956106007	0.894266188	0	0	0	0.043459363	0.99502486	0.052603893	0	0	0	0	0.998336077	0	0	0	0	0	0	0.052603893	0	0	0	0	0	0	0	0
2	39.25	0.072458521	0.037755688	0.048277803	0.680950582	4.596669197	0.920223236	16	0.3125	7.0964	11.125	0.006943962	0	0.172390789	1.351739883	0.052603893	0	163	0.841662288	0	0	0.888395309	0.831946731	0.99502486	0	0	0.111049414	0.990099013	0.166389346	0.007245852	0	0	0	0	0.105207786	0	0	0	0	0	0	0	0	0	0	0	0	0	0
1	41.95	0.470311582	0	0	0.243466437	6.537296295	0.470311582	20	0.55	7.0305	12.35	0	0	0	0.474535435	0.990099013	0	29	0	0	0	0.999231339	0.998751521	0	0	0	0	0.996677756	0	0.058788948	0	0.02	0	0.996677756	0	0	0	0	0	0	0	0	0	0	0	0	0	0	0
2	36	0	2.903632516	2.303196057	0.529524624	5.721018314	0.99800396	7	1	4.8022	2.7143	0.499687695	0	1.128560305	0	0	0.332225919	23	0.996677756	0	0	0	0.499500483	0	0.99502486	1	0	0	0.499500483	0	0	0.016	0	0.664451838	0	0	0	0	0	0.99502486	0	0	0	0	0	0	0	0	0
1	34	0	3.079543007	0	0.627357841	4.878079414	0.998336077	3	1	3.6818	4.3333	0.59970015	0.990099013	1.107494116	0	0	0.99800396	23	0.99502486	0	0	0.99502486	0.374531835	0	0.990099013	0	0	0	0.624219716	0	0	0.019	0	0	0	0	0	0	0	0	0	0	0	0	0	0	0	0	0
1	42.5	0.114253074	0	0	0.61499393	5.01703167	0.88546133	6	0.166666667	6.245	11	0	0	0	0.456324965	0.24937655	0	40	0.748129606	0	0	0.999000967	0	0	0	0	0	0.99502486	0	0	0	0.053	0	0	0	0	0	0.990099013	0	0	0	0	0	0	0	0	0	0	0
2	25.1	0	3.806247827	0.60169833	0.65977788	1.437898636	0.999231339	10	1	3.9862	5.9	0.633600634	0.843618155	1.124099016	0	0	0.990099013	114	0.922722042	0.990099013	0.142653346	0.997506201	0	0.831946731	0.855920076	0	0	0.99800396	0.996677756	0	2.004321374	0	0.954111755	0	0	0.03844675	0	0.140603021	0	0	0	0	0	0	0	0	0	0.045433894	0
1	34.2	0.10475193	0	0	0.60901922	4.730508804	0.818969607	20	0.15	4.2341	6.85	0	0	0	1.208182931	0.085702039	0	178	0.842736721	0	0.996677756	0.965184391	0	0	0	0	0.034470871	0.99800396	0	0.066660315	0	0	0	0	0.057134692	0	0	0	0.009522903	0	0	0	0	0	0	0	0	0	0
1	33.1481	0.098677725	0.048277803	0	6.764610291	4.907654762	0.901256502	27	0.37037037	5.0977	7.7037	0.011493592	0	0.764609873	1.792854428	0.054039452	0	201	0.945690393	0	0	0	0.998890102	0	0.99502486	0	0	0	0	0	0	0.077	0	0.990099013	0	0	0	0	0	0	0	0	0	0	0	0	0	0	0
1	36.6364	0.131772742	0.043443936	0	0.603833556	5.056355953	0.852647126	22	0.136363636	5.7426	10.5	0.017092556	0.990099013	0.787445009	0.460250318	0.285306692	0	141	0.71326673	0	0	0.99970603	0.990099013	0	0.990099013	0	0	0.997506201	0	0.015502675	0	0	0	0.99502486	0	0	0	0	0	0	0	0	0	0	0	0	0	0	0
2	37.5333	0.100908175	0	0	0.585159004	5.037299156	0.853132725	30	0.233333333	5.1208	8.6667	0	0	0	0.668349087	0.149981245	0	196	0.787401557	0	0	0.999523997	0.996677756	0	0	0	0	0.999500215	0	0.04586735	0	0.059	0	0.996677756	0.04999375	0.012498437	0	0.990099013	0	0	0	0	0	0	0	0	0	0	0
2	36	0	0.474245122	0.016384232	0.600864232	5.008155823	0.97475636	11	0.909090909	7.4767	9.0909	0.032781511	0	0.791081011	0	0.045433894	0.990099013	74	0.908677876	0.990099013	0.998336077	0.998890102	0	0	0	0	0	0.999412119	0.990099013	0.024993753	0	0	0	0	0.045433894	0	0	0.997506201	0	0	0	0	0	0	0	0	0	0	0
1	35.7727	0.164361045	0.051122381	0	0.578808129	5.250380516	0.808108449	22	0.272727273	4.8312	8.5	0.021975607	0	0.410962135	1.426088095	0.114253074	0	116	0.856898069	0	0.332225919	0.999523997	0.990099013	0	0.664451838	0	0	0.998573422	0	0	0	0	0	0.99502486	0	0	0	0.99502486	0.013696753	0	0	0	0	0	0	0	0.013696753	0	0
1	36.8519	0.12484394	0.774553098	0	0.297181755	6.541217804	0.873907566	27	0.962962963	3.9683	6.2593	0.416319734	0	0.420327753	124.8439331	0	0	39	0	0	0.821135283	0.887902319	0	0	0.178507671	0	0	0	0	0	0	0.037	0	0	0	0	0	0.996677756	0	0	0	0	0	0	0	0	0	0	0
2	27.3	0	3.59117595	0.246561682	0.690549195	1.322959781	0.999818265	10	1	2.7203	4	0.371393201	0.24937655	0.895265102	0	0	0.999545634	116	0.999091685	0.831946731	0.582847595	0.943920016	0	0.996677756	0.333055794	0	0.055524707	0	0.999167323	0	2.004321374	0.037	0	0	0	0	0	0.748129606	0	0.99800396	0	0	0	0	0	0	0	0.990099013	0.083263949
1	36.1579	0.03124024	1.142116762	0.007967468	0.402262568	6.207803249	0.968447387	57	0.98245614	3.9857	4.2105	0.22803017	0	0.317661703	31.24023819	0	0.076893501	115	0.999231339	0	0	0.99980402	0.74982959	0	0	0	0	0.996677756	0.249943212	0	0	0	0	0.884275258	0	0	0	0	0	0.990099013	0	0	0	0	0	0	0	0	0
2	27	0	3.041787319	0.083523027	0.650211155	4.26854372	0.971871793	10	1	2.3854	3.9	0.086607354	0.499168038	0.939922094	0	0	0	142	0.999167323	0	0.642398298	0.999697089	0	0.798403144	0.356887937	0	0	0	0.996677756	0.028034763	0	0	0.996677756	0	0	0	0	0.166389346	0	0	0	0	0	0.332778692	0	0	0	0	0
2	32.8571	0.004385773	1.821818244	0.488003918	0.687110841	1.011063457	0.995570421	7	0.857142857	4.5981	7	0.225248285	0	1.081484914	4.385772228	0	0.872154891	300	0	0.999736965	0	0.96260643	0	0.990099013	0.990099013	1	0	0	0.999583483	0	0	0.028	0	0.127632424	0	0	0	0	0	0.999333739	0	0	0	0	0.037023325	0	0	0	0
2	30.6667	0	3.699056855	0.033677887	0.692539394	0.670461833	0.999917328	3	1	3.266	9	0.253794224	0.936914444	1.086163759	0	0	0.99502486	200	0.99961555	0	0.062480479	0.999827623	0	0.748129606	0.937207162	1	0	0.997506201	0.996677756	0	2.004321374	0.024	0.99502486	0	0	0	0	0.062460963	0	0	0	0	0	0	0	0	0	0	0
2	28	0	2.303196057	0	0.66914165	3.883782387	0.999722362	2	1	3	4	0.049987503	0	0.714873731	0	0	0.990099013	42	0.99502486	0	0.99502486	0.998573422	0	0	0	0	0	0	0.990099013	0	0	0	0	0	0	0	0	0	0	0	0	0	0	0	0	0	0	0	0
2	27.8182	0	4.164382601	1.037032262	0.663087308	1.932798505	0.997506201	11	1	4.6586	9.5455	0.848787861	0.917745411	1.117767811	0	0	0.999091685	186	0.999545634	0.998751521	0.664451838	0	0	0.99502486	0.332225919	0	0	0.999000967	0	0	2.004321374	0.181	0.977914512	0	0	0	0	0.061639614	0	0	0	0	0	0	0	0	0	0.010987803	0
2	37.3333	0.285700232	0.006947748	0	0.499221087	5.847546101	0.704398811	105	0.40952381	5.2544	9.0286	0.005075884	0	0.034411762	4.014722347	0.070163131	0	304	0.929661512	0	0	0.999833405	0.968447387	0	0	0	0	0.999523997	0.03124024	0.009851731	0	0	0	0.999167323	0	0	0	0	0	0	0	0	0	0	0	0	0	0	0
1	38.2	0	2.603144373	0	0.530648172	5.706911087	0.999629736	15	1	5.7465	10.6667	0.114253071	0	0.262537152	0	0	0	50	0.997506201	0	0.789058387	0.998573422	0	0	0.210415572	0	0	0.990099013	0	0	0	0.017	0	0	0	0	0	0	0	0	0	0	0	0	0	0	0	0	0
1	34.3333	0	3.38039216	0.14604536	0.654120326	4.343022823	0.999629736	6	1	3.6248	7.8333	0.328722093	0.996677756	1.06483233	0	0	0.614911616	79	0.999545634	0.99502486	0	0.999333739	0.083263949	0	0.99502486	1	0	0	0.915903389	0	0	0.034	0.99502486	0.384319752	0	0	0	0	0	0.99502486	0	0	0	0	0	0	0	0	0
2	28	0	3.662852233	0.635710801	0.682332754	0.813509524	0.990099013	5	1	3.9699	3.8	0.919816037	0.928350449	1.124985099	0	0	0.990099013	55	0.996677756	0.990099013	0.285306692	0.990099013	0	0.99502486	0.71326673	0	0	0.99502486	0.990099013	0	2.004321374	0.06	0.873907566	0	0	0	0	0.071411572	0	0	0	0	0	0	0	0	0	0.12484394	0
2	38.3333	0	0.899311142	0	0.657550156	3.98196578	0.932711482	3	0.666666667	5.7349	6.6667	0.132050556	0	0.606934488	0	0.030293852	0.855920076	57	0.969403267	0	0	0.99800396	0.49751243	0	0	1	0	0.99502486	0.49751243	0.06662225	0	0	0	0.142653346	0	0	0	0	0	0	0	0	0	0	0	0	0	0	0
1	40.4412	0.127265021	0.028954037	0	0.598042011	4.839899063	0.781770825	34	0.147058824	6.015	11.2353	0.009008603	0.990099013	0.879659951	1.555808663	0.080799915	0.990099013	271	0.919099033	0	0.99800396	0.999600172	0	0	0	0	0	0.999231339	0	0.084843345	0	0.036	0	0	0	0	0	0	0	0	0	0	0	0	0	0	0.006060239	0	0
1	36.2623	0.053992644	0.079166772	0.007004713	0.668752074	2.25898838	0.945996106	61	0.180327869	4.8252	7.2131	0.009354449	0.664451838	0.91485101	5.372742176	0.009049364	0	1131	0.986380756	0	0.62460959	0.999969959	0	0.831946731	0.374765754	0	0	0.947119236	0.99502486	0	0.298874684	0	0	0	0	0	0	0.332225919	0	0.990099013	0	0	0	0	0	0	0	0	0
2	28.5882	0	2.060174053	0.099879483	0.673820496	1.51776886	0.99970603	17	0.941176471	3.374	3.7059	0.36857793	0.999333739	1.085656762	0	0.006060239	0.837762356	333	0.987818956	0.881834209	0	0.999697089	0.12484394	0	0	1	0	0.999600172	0.873907566	0	2.004321374	0	0	0.135122955	0	0	0	0	0	0	0	0	0	0	0	0.058788948	0	0	0
1	34.5714	0.199942887	0.124818216	0.014718267	0.435181826	2.720781326	0.799771547	42	0.785714286	4.4147	7.2857	0.063816209	0	1.091761589	1.784417033	0.111049414	0	89	0.888395309	0	0.922722042	0.999600172	0	0.49751243	0.076893501	0	0	0.997506201	0.990099013	0	2.004321374	0	0	0	0	0	0	0.998890102	0	0	0	0	0	0	0	0	0	0	0
2	38.1395	0.02077868	1.658069658	0.007015992	0.644653678	3.177552938	0.979195297	86	0.895348837	5.9992	7.4419	0.498130458	0.99502486	1.108446598	0.56615293	0.035701536	0.859732747	894	0.963941455	0	0	0.99229908	0.16939427	0.990099013	0.998336077	0	0	0.999791741	0.822381854	0	0	0	0.990099013	0.140173808	0	0	0	0	0	0.996677756	0.002732166	0.003831271	0	0	0.003831271	0	0	0	0
1	37.6057	0.443964988	0	0	0.097406738	6.208059788	0.082984112	175	0.097142857	4.6988	9.5143	0	0	0	0.816869676	0.542495489	0	353	0.159557492	0	0	0.999787331	0.999167323	0	0	0	0	0.874453425	0	0.468860239	0	0	0	0.99800396	0.297840655	0	0.124921925	0	0.004149206	0	0	0	0	0	0	0	0	0	0
1	35.875	0.017238408	0.298874684	0	0.64718914	4.652841568	0.948112428	8	0.875	2.6339	5.75	0.01514922	0	0.121643677	17.23840714	0	0	77	0.999000967	0	0.71326673	0.936914444	0	0	0.142653346	0	0.062460963	0.990099013	0	0.034476817	0	0	0	0	0	0	0	0.99502486	0	0	0	0	0	0	0	0	0	0	0.142653346
2	26.2258	0	4.120606831	0.601246959	0.635263264	1.25409472	0	31	1	4.5633	7.4194	0.762961679	0.996677756	1.147002935	0	0	0.797417939	207	0.95326674	0.915903389	0	0	0	0	0	1	0	0.997506201	0.996677756	0	2.004321374	0.01	0	0.196190119	0.046500817	0	0	0	0	0.990099013	0	0	0	0	0	0.083263949	0	0	0
1	40.9167	0	3.176380692	0.124577877	0.599828959	5.839941502	0.99800396	12	1	6.435	11.0833	0.651890482	0.990099013	1.200833082	0	0	0.666111588	35	0.996677756	0.990099013	0	0.996677756	0.571020663	0	0	0	0	0	0.428265512	0	0	0.03	0	0.333055794	0	0	0.990099013	0	0	0	0	0	0	0	0	0	0	0	0
2	29.881	0	3.612889769	0.079133021	0.630808532	5.121938229	0.999600172	42	1	2.9242	3.1429	0.195228799	0	1.018732786	0	0	0.487117022	252	0.99993062	0.49751243	0	0.990099013	0.664451838	0.990099013	0.99502486	0	0	0.999286234	0.332225919	0	0	0.111	0.990099013	0.512754738	0	0	0	0	0	0	0	0	0	0	0	0	0	0	0
1	34	0.029403118	0.950403417	0.034748192	0.653538883	4.355532169	0.97030288	4	0.75	2.586	5.25	0.166631952	0	1.028819919	29.40311623	0	0.24937655	52	0.998573422	0	0	0.999444723	0	0.990099013	0.99502486	0	0	0.998336077	0.99800396	0	0	0	0	0.748129606	0	0	0	0	0	0.990099013	0	0	0	0	0	0	0	0	0
1	38.3333	0	2.004321374	0	0.672823727	3.557831526	0.96908164	3	1	5.9067	9.6667	0.012344155	0	0.239539862	0	0	0	88	0.894266188	0	0	0.999473929	0	0	0.990099013	0	0	0.798403144	0	0	0	0	0	0	0	0	0	0.996677756	0.030764496	0	0	0	0	0	0	0	0	0	0
1	39.125	0.040980246	0.300596352	0.020679673	0.634003162	4.685600758	0.942545652	16	0.6875	5.3968	10	0.038756686	0	0.881151974	40.98024368	0	0	149	0.998890102	0	0.62460959	0.973428071	0	0.990099013	0.249843851	1	0.026308868	0.997506201	0.990099013	0.016392099	0	0	0	0	0	0	0	0.990099013	0	0.990099013	0	0	0	0	0	0	0	0	0.124921925
2	33.25	0	1.109955923	0.072489978	0.658989966	1.044467211	0.999677539	8	0.875	4.4651	7.25	0.230724861	0.990099013	1.038380384	0	0.099900097	0.44395116	60	0.8991009	0	0	0.998890102	0.24968788	0.990099013	0.990099013	1	0	0.99502486	0.749063671	0	2.004321374	0.11	0	0.554938972	0	0	0	0	0	0.990099013	0	0	0	0	0	0.990099013	0	0	0
2	28	0	3.415140352	0.276092919	0.635841429	3.007113218	0.896397173	2	1	3.5	6.5	0.305846371	0.999375403	1.090025067	0	0	0.996677756	104	0.998573422	0.99502486	0.111049414	0.8995502	0	0.798403144	0.277623534	0	0.099950023	0	0.99502486	0.103430443	0	0.143	0.999000967	0	0	0	0	0	0	0	0	0	0	0	0	0	0	0	0.555247068
1	37.4545	0.333174676	0.045709287	0	0.47354719	6.011895657	0.618752956	11	0.181818182	4.0859	5.8182	0.066622252	0.990099013	0.468222648	0.500674367	0.664451838	0	27	0.332225919	0	0.99502486	0.908265173	0	0	0	0	0.090826519	0.990099013	0	0.047596384	0	0	0	0	0	0	0	0	0	0	0	0	0	0	0	0	0	0	0
1	37.7273	0.629396498	0	0.019296576	0.213732794	6.444754124	0.22213994	22	0.090909091	5.6729	12	0	0	0	1.258370161	0.499168038	0	35	0.332778692	0	0	0.943920016	0.99502486	0	0	0	0.055524707	0.99800396	0	0.148093298	0	0	0	0	0.166389346	0	0	0	0	0.990099013	0	0	0	0	0	0	0	0	0
2	34.5	0.011951716	0.175730099	0	0.682585597	2.668780327	0.980040669	4	0	1.5	2.5	0.006849081	0	0.700355709	0.514776587	0.022217287	0	298	0.97756058	0	0	0.999848485	0	0	0	0	0	0.998573422	0.99502486	0.003983905	0	0	0	0	0	0	0	0	0.003983905	0	0	0	0	0	0	0	0	0	0
1	40.6875	0	2.903632516	0	0.360354096	6.280687332	0.997506201	16	1	3.6137	4.0625	0.614911606	0	0.551993549	0	0	0.598802388	30	0.990099013	0	0	0.997506201	0.699650168	0	0	0	0	0	0.249875054	0	0	0.148	0	0.399201572	0	0	0	0	0	0	0.049975011	0	0	0	0	0	0	0	0
2	35.6667	0.031997439	0.242805619	0	0.649199069	4.551179886	0.919926405	15	0.466666667	5.1234	9.1333	0.04347511	0.990099013	0.966544151	0.175102398	0.181735575	0	160	0.77237618	0	0	0.935182214	0.374531835	0	0	0	0.032247663	0.997506201	0.624219716	0.039996799	0	0	0	0.997506201	0.045433894	0	0	0	0	0	0	0.032247663	0	0	0	0	0.00799936	0	0
2	33.1818	0	3.255513713	0.175850319	0.622705162	5.168068886	0.927908599	11	1	3.2321	2.9091	0.367271985	0.990099013	1.106626034	0	0	0.57122457	63	0.946870029	0.996677756	0	0.748129606	0	0	0	1	0.24937655	0.996677756	0.990099013	0.071377583	0	0	0	0.392716885	0.052603893	0	0	0	0	0	0	0	0	0	0	0	0	0	0
2	27.9375	0	4.403137687	0.800570881	0.666751921	2.075483322	0.999697089	16	1	4.1982	8	0.851823171	0.764256299	1.113182306	0	0	0.996677756	315	0.999091685	0.99502486	0.049997918	0.999565423	0	0.991513312	0.941627443	0	0	0.99502486	0.999091685	0	2.004321374	0	0.999091685	0	0	0	0	0.235155791	0	0.99502486	0	0	0	0	0	0	0	0	0
1	34.25	0.112485938	0.045709287	0.029942557	0.646137536	4.719398499	0.862392187	12	0.25	3.6248	7.8333	0.010868384	0	0.256524295	112.4859314	0	0.49751243	108	0.916284859	0	0	0.915903389	0.99502486	0	0	0	0.083263949	0.996677756	0	0.012498437	0	0	0.990099013	0.49751243	0.083298624	0	0	0	0.012498437	0	0	0	0	0	0	0	0	0	0
2	27.25	0	3.568319085	0.201572068	0.672946632	3.694161415	0.996677756	4	1	2.5495	4	0.377512499	0.882093549	1.083696723	0	0	0.998573422	102	0.999827623	0.998336077	0	0	0	0.997506201	0	0	0	0.999545634	0	0	0	0.067	0.996677756	0	0	0	0	0.117612474	0	0	0	0	0	0	0	0	0	0	0
2	28.6429	0	4.041432165	1.104510951	0.635772347	1.82514286	0	14	1	3.5087	7.2143	0.948194121	0	0.689106703	0	0	0.869847953	133	0.998336077	0.977050722	0	0.99502486	0	0	0	1	0	0.99502486	0.748129606	0	2.004321374	0.091	0	0.11381188	0	0	0	0	0	0.997506201	0	0	0	0	0	0.02272211	0	0	0
2	28.6364	0	3.041787319	0.511132924	0.525626302	1.957204938	0.996677756	11	1	2.7454	3.0909	0.687070581	0.798403144	1.172879696	0	0	0.090826519	32	0.99502486	0.665557384	0	0.996677756	0.29970029	0	0.990099013	0	0	0.990099013	0.499500483	0	2.004321374	0	0	0.726612151	0	0	0	0	0	0.71326673	0.199800193	0	0	0.199600786	0	0.166389346	0	0	0
1	37.6154	0.203355372	0	0	0.630554616	5.121850491	0.779528916	13	0.076923077	4.7853	9.1538	0	0	0	203.3553619	0	0	78	0.999444723	0	0.990099013	0.932711482	0	0	0	0	0.06662225	0	0	0.01694628	0	0	0	0	0	0	0	0	0	0	0	0	0	0	0	0	0	0	0
2	36.1538	0	0.627974116	0	0.649218857	4.385314465	0.999677539	13	0.384615385	4.9638	12.7692	0.173321779	0.990099013	1.095694661	0	0.078423679	0.817810059	164	0.911675334	0	0	0.998573422	0.12484394	0	0	0	0	0.999412119	0.873907566	0	0	0.727	0	0.181735575	0	0	0	0	0	0	0	0	0	0	0	0	0	0	0
2	33	0	3.699056855	0.042744962	0.686414421	2.425576448	0.932694733	2	1	1.5	9.5	0.273209114	0.927908599	1.121901393	0	0	0.99502486	194	0.956106007	0	0.030293852	0.965350807	0	0.997506201	0.969403267	1	0.034476817	0.664451838	0.996677756	0.067221239	0	0.024	0.99502486	0	0.043459363	0	0.332225919	0.071377583	0	0	0	0	0	0	0	0	0	0	0
1	37.3636	0.145428106	0.045709287	0	0.595106542	4.994824886	0.799854577	11	0.181818182	4.8208	8.8182	0.016390756	0	0.34218955	2.432357788	0.058788948	0.990099013	75	0.940623164	0	0	0.998751521	0.99502486	0	0	0	0	0.99502486	0	0.054535542	0	0	0	0	0	0	0	0	0	0	0	0	0	0	0	0	0	0	0
1	37.2143	0.156225592	0	0	0.725832462	5.110097408	0.796750486	14	0.214285714	5.8537	10.8571	0	0	0	2.763846159	0.055524707	0	85	0.943920016	0	0.996677756	0.71326673	0	0	0	0	0.285306692	0.990099013	0	0.046867676	0	0	0	0	0	0	0	0	0	0	0	0	0	0	0	0	0	0	0
2	36.125	0.166389346	0.145880292	0	0.743236959	0.588889539	0.831946731	8	0.375	1.7139	13.75	0.181653043	0.990099013	1.032028675	0.373949707	0.44395116	0	20	0.44395116	0	0	0	0.99502486	0	0.990099013	0	0	0.990099013	0	0	2.004321374	0	0	0.990099013	0.11098779	0	0	0	0	0	0	0	0.990099013	0	0	0	0	0	0
1	36.4667	0.181763113	0	0.021178964	0.458029568	5.857235909	0.72705245	15	0.466666667	4.812	9.6667	0	0	0	0.273142397	0.664451838	0	43	0.332225919	0	0	0.999473929	0.998573422	0.990099013	0	0	0	0.990099013	0	0.090881556	0	0	0	0	0	0	0	0	0	0	0	0	0	0	0	0	0	0	0
2	25.7	0	4.012879387	1.646242744	0.649425626	2.094097614	0	10	1	3.1953	5.7	0.980858966	0.99502486	1.12923944	0	0	0.933244407	116	0.99502486	0.9998734	0	0	0.427960038	0.990099013	0	0	0	0.99502486	0.427960038	0	2.004321374	0.158	0	0.066660315	0	0	0	0	0	0.873907566	0	0	0.12484394	0	0	0	0	0	0
2	36.8333	0	0.899311142	0	0.698734283	4.614955425	0.999583483	6	0.833333333	3.496	7.6667	0.134589502	0	0.454853654	0	0.045433894	0.664451838	60	0.954111755	0	0	0.831946731	0.363306075	0	0	1	0.166389346	0.990099013	0.454132587	0	0	0.154	0	0.332225919	0	0	0	0	0	0	0.181653038	0	0	0	0	0	0	0	0
1	38.4091	0.099900097	0.996112704	0	0.363966823	6.286844254	0.8991009	22	0.954545455	4.2601	7.1818	0.499722376	0	0.506658077	99.90009308	0	0	41	0	0	0.642627656	0.998751521	0	0	0.321313828	0	0	0	0	0	0	0.037	0	0	0	0	0	0.996677756	0	0	0	0	0	0	0	0	0	0	0
2	37.6667	0	3.041787319	0	0.666601241	3.98196578	0.999583483	3	1	8.1786	11.3333	0.203665988	0	0.603246689	0	0	0.664451838	57	0.999473929	0	0	0.998336077	0.181653038	0	0	1	0	0.990099013	0.817438662	0	0	0.154	0	0.332225919	0	0	0	0	0	0	0	0	0	0	0	0	0	0	0
1	43	0.021736767	0.079036746	0.00827095	0.668956161	3.759190083	0.912944198	7	0.285714286	3.7417	11	0.0067563	0	0.74953413	0.509524643	0.041660879	0	167	0.874878466	0	0	0.956313908	0	0	0.990099013	0	0.043468814	0.799200773	0	0.065210305	0	0	0.990099013	0.99502486	0.083321758	0	0.199800193	0	0	0	0	0	0	0	0	0	0	0	0
2	27.4	0	0	0	6.215608597	6.215608597	0.996677756	5	1	2.8	2.6	0	0	0	0	0	0	10	0.99502486	0	0	0	0.99800396	0	0	0	0	0	0	0	0	0	0	0	0	0	0	0	0	0	0	0	0	0	0	0	0	0	0
2	33	0	3.633569443	0.407191828	0.702182353	4.048894882	0.952229857	8	1	4.2131	3.5	0.335911257	0.582847595	1.053387642	0	0	0.99800396	142	0.999600172	0.99502486	0.130378097	0.887902319	0	0.999000967	0.738809228	0	0.11098779	0.49751243	0.999286234	0.04761149	0	0	0	0	0	0	0.49751243	0.416319728	0	0.99502486	0	0	0	0	0	0	0	0	0.086918727
1	36.5514	0.307676524	0.012232733	0.007177398	0.471960127	5.903111935	0.610225141	107	0.345794393	5.5169	9.486	0.012047467	0	0.086486198	1.804947972	0.169462815	0	293	0.76258266	0	0	0.933126032	0.937207162	0	0	0	0.066651858	0.946870029	0.062480479	0.082047075	0	0.062	0.990099013	0.998573422	0.067785122	0	0.052603893	0	0	0	0	0	0	0	0	0	0	0	0
2	25.5	0	2.699837726	0	0.57879746	5.407062054	0.99502486	2	1	2.5	8.5	0.713266762	0.798403144	1.140498281	0	0	0	9	0	0	0.990099013	0.990099013	0	0	0	0	0	0	0.990099013	0	0	0	0	0	0	0	0	0.199600786	0	0	0	0	0	0	0	0	0	0	0
2	28.5	0.111049414	0.175370438	0	0.550537944	4.89999342	0.721821189	4	0.5	2.0463	6.25	0.045433894	0.990099013	0.517440319	111.049408	0	0	30	0.887902319	0	0.990099013	0.997506201	0.990099013	0	0	0	0	0	0	0.166574121	0	0	0	0	0.11098779	0	0	0	0	0	0	0	0	0	0	0	0	0	0
1	37.3861	0.088338181	0.053022045	0.012820959	0.657094717	4.105817318	0.899871588	101	0.237623762	5.5976	9.2871	0.00637751	0.374531835	0.545747101	25.41947365	0.002475217	0.598802388	1692	0.982661068	0	0.932711482	0.999946833	0.427960038	0.990099013	0.06662225	0	0	0.987376571	0.427960038	0.008244897	0	0	0	0.399201572	0.009900867	0	0	0.624219716	0.002355685	0.998573422	0.142653346	0	0	0	0	0	0.001177842	0	0
2	25.6364	0	1.629248069	0.188986589	0.654126704	4.397974968	0.996677756	11	0.909090909	2.6096	9.9091	0.341435656	0.785527289	1.048757315	0	0.012344155	0.8991009	137	0.962844074	0.998336077	0.990099013	0	0	0.99502486	0	0	0	0.956106007	0	0	0	0.065	0.997506201	0	0	0.012344155	0	0.21423471	0	0	0	0	0	0	0	0	0	0	0
2	35.6	0	2.845718018	0	0.661458313	4.150916576	0.999697089	5	1	5.0833	7.4	0.093320891	0	0.483116806	0	0	0.498753101	80	0.999714434	0	0	0.998336077	0.374531835	0	0	1	0	0.99502486	0.624219716	0	0	0.067	0	0.498753101	0	0	0	0	0	0	0	0	0	0	0	0	0	0	0
2	23.5	0	2.004321374	0	0.646885335	4.520350456	0.999286234	2	1	2	2	0.049975012	0.990099013	0.311310232	0	0	0	22	0.99800396	0	0.99502486	0.997506201	0	0	0	0	0	0.990099013	0	0	0	0	0	0	0	0	0	0	0	0	0	0	0	0	0	0	0	0	0
2	36	0.058476113	0.041353241	0.006529885	0.637665331	4.683408737	0.941465437	24	0.583333333	5.4537	8.5833	0.00499975	0	0.0824968	58.47610855	0	0	224	0.999736965	0	0.922367394	0.999827623	0.99502486	0	0.076863952	0	0	0.998751521	0	0	0	0	0	0	0	0	0	0	0	0.990099013	0	0	0	0	0	0	0	0	0
1	36.2778	0.126566261	0	0	0.629707754	5.008954048	0.835337281	18	0.222222222	4.4656	7.9444	0	0	0	1.160318375	0.108078904	0	121	0.864631236	0	0	0.8991009	0.996677756	0	0	0	0.099900097	0.996677756	0	0.037969876	0	0	0	0.990099013	0.027019726	0	0	0	0	0	0	0	0	0	0	0	0	0	0.990099013
1	35.2131	0.03319433	0.226303557	0	0.645808101	4.378378391	0.952262402	61	0.68852459	5.187	7.4754	0.018465647	0.285510331	0.840768456	2.430449009	0.012657695	0	775	0.97886169	0	0.799800098	0.999922514	0	0	0.174956262	0	0	0.999545634	0.99502486	0.010373228	0	0	0	0	0.008438462	0	0	0.713775873	0.002074646	0	0	0	0	0	0	0	0.002074646	0	0
1	36.5417	0.383269459	0.017721532	0	0.469684631	5.913972855	0.583236158	24	0	4.4673	9.0417	0.025634453	0	0.973680913	1.530772209	0.24937655	0	65	0.748129606	0	0	0.999655306	0	0	0	0	0	0.997506201	0.990099013	0.033327781	0	0	0	0	0	0	0	0	0	0	0	0	0	0	0	0	0	0	0
[truncated: 28 more columns]
