# Supplementary material for: Predicting A-to-I RNA Editing by Feature Selection and Random Forest
Source: PLoS One. 2014 Oct 22;9(10):e110607. doi: 10.1371/journal.pone.0110607 (PMC4206426; doi:10.1371/journal.pone.0110607)
Supplement: Information S2 — The performances of the different predictors constructed using different numbers of top features selected from the corresponding mRMR table during the IFS process. Sn, Sp, Acc, and MCC are given. MCC was used as the main evaluator. Upon selection of the first 18 features, MCC reached the maximum value of 0.742. (XLS) [file pone.0110607.s002.xls]

## Sheet: IFS_Training
Features	SN	SP	ACC	MCC
4	0.685039	0.629921	0.65748	0.31544
5	0.748031	0.653543	0.700787	0.40338
6	0.724409	0.661417	0.692913	0.386595
7	0.748031	0.645669	0.69685	0.39578
8	0.748031	0.629921	0.688976	0.380617
9	0.795276	0.732283	0.76378	0.528609
10	0.826772	0.748031	0.787402	0.576593
11	0.834646	0.779528	0.807087	0.615108
12	0.811024	0.716535	0.76378	0.52993
13	0.818898	0.700787	0.759843	0.523348
14	0.826772	0.740157	0.783465	0.569068
15	0.834646	0.740157	0.787402	0.577386
16	0.80315	0.779528	0.791339	0.58284
17	0.834646	0.748031	0.791339	0.584875
18	0.944882	0.787402	0.866142	0.741536
19	0.88189	0.779528	0.830709	0.66491
20	0.88189	0.80315	0.84252	0.687173
21	0.858268	0.80315	0.830709	0.662424
22	0.850394	0.787402	0.818898	0.639064
23	0.897638	0.771654	0.834646	0.674667
24	0.905512	0.771654	0.838583	0.683315
25	0.88189	0.771654	0.826772	0.657551
26	0.874016	0.787402	0.830709	0.663912
27	0.913386	0.76378	0.838583	0.684873
28	0.897638	0.787402	0.84252	0.68924
29	0.913386	0.755906	0.834646	0.677748
30	0.897638	0.748031	0.822835	0.653019
31	0.88189	0.755906	0.818898	0.642918
32	0.889764	0.779528	0.834646	0.673395
33	0.874016	0.771654	0.822835	0.649079
34	0.889764	0.755906	0.822835	0.651533
35	0.88189	0.76378	0.822835	0.650221
36	0.929134	0.755906	0.84252	0.695555
37	0.929134	0.787402	0.858268	0.723843
38	0.913386	0.755906	0.834646	0.677748
39	0.92126	0.779528	0.850394	0.707934
40	0.874016	0.80315	0.838583	0.678872
41	0.88189	0.779528	0.830709	0.66491
42	0.889764	0.748031	0.818898	0.644299
43	0.889764	0.779528	0.834646	0.673395
44	0.905512	0.787402	0.846457	0.697798
45	0.88189	0.779528	0.830709	0.66491
46	0.905512	0.811024	0.858268	0.719756
47	0.850394	0.76378	0.807087	0.61649
48	0.874016	0.787402	0.830709	0.663912
49	0.866142	0.795276	0.830709	0.663084
50	0.897638	0.748031	0.822835	0.653019
51	0.92126	0.795276	0.858268	0.72229
52	0.874016	0.779528	0.826772	0.65648
53	0.874016	0.779528	0.826772	0.65648
54	0.913386	0.755906	0.834646	0.677748
55	0.897638	0.795276	0.846457	0.696572
56	0.88189	0.76378	0.822835	0.650221
57	0.88189	0.748031	0.814961	0.635642
58	0.905512	0.787402	0.846457	0.697798
59	0.897638	0.779528	0.838583	0.681939
60	0.889764	0.795276	0.84252	0.688118
61	0.905512	0.787402	0.846457	0.697798
62	0.866142	0.779528	0.822835	0.648105
63	0.905512	0.771654	0.838583	0.683315
64	0.905512	0.771654	0.838583	0.683315
65	0.866142	0.779528	0.822835	0.648105
66	0.84252	0.787402	0.814961	0.63088
67	0.866142	0.818898	0.84252	0.685805
68	0.897638	0.80315	0.850394	0.703937
69	0.850394	0.787402	0.818898	0.639064
70	0.88189	0.771654	0.826772	0.657551
71	0.874016	0.787402	0.830709	0.663912
72	0.92126	0.811024	0.866142	0.736774
73	0.850394	0.755906	0.80315	0.609024
74	0.889764	0.795276	0.84252	0.688118
75	0.929134	0.76378	0.846457	0.702585
76	0.905512	0.771654	0.838583	0.683315
77	0.897638	0.80315	0.850394	0.703937
